# Supplementary material for: Novel genes and alleles of the BTB/POZ protein family in Oryza rufipogon
Source: Sci Rep. 2023 Sep 19;13:15466. doi: 10.1038/s41598-023-41269-0 (PMC10509276; doi:10.1038/s41598-023-41269-0)
Supplement: Supplementary file 8 — Supplementary Table 1. [file 41598_2023_41269_MOESM8_ESM.xlsx]

## Sheet: Sheet1
Supplementary Table 1. Details of RT-qPCR primers used in the study
Gene	Ensembl id	Direction	Sequence 5' → 3'
OrBTB1.1	ORUFI01G35500.1	Forward	GCTTATCGCCAACGCTATGT
OrBTB1.1		Reverse	TGCACAGCTGCAATTACACA
OrBTB4.1	ORUFI04G02660.1	Forward	TCGTCGTCATCAACGAGTTC
OrBTB4.1		Reverse	CTTTTCGGTGTCGAGGAGAA
OrBTB7.1	ORUFI07G00140.1	Forward	GCGCTTCTACCGAAGATCAC
OrBTB7.1		Reverse	TCTTGACGACGCCTACAGTG
OrBTB8.1	ORUFI08G00320.1	Forward	AAAGGGTGCCTGACCTACCT
OrBTB8.1		Reverse	TGGAACATTTCCAGCATCAG
OrBTB11.2	ORUFI11G02560.1	Forward	AACTCGACGCTCATGTACCA
OrBTB11.2		Reverse	GAAGCCATTGGGGAAGTACA
OrBTB1.5	ORUFI01G47340.1	Forward	GTGAACCTGAGCTTGGACAAC
OrBTB1.5		Reverse	GAAGCCATGTGGGGAGAA
OrBTB3.3	ORUFI03G26720.1	Forward	CAGCGACATCAACAACAAGAG
OrBTB3.3		Reverse	GACGTGTCCGAGCTACTGTTC
OrBTB3.5	ORUFI03G29880.1	Forward	GGACAATCGTTACCTCGAGAA
OrBTB3.5		Reverse	TCTGACCCTCTTCTCATGCTC
OrBTB11.3	ORUFI11G12230.1	Forward	GCTGGAGGGTTCAGATCAAG
OrBTB11.3		Reverse	GGATTGATTCTTCCAGAGGAGA
Beta-tubulin(reference gene)		Forward	GCTGACCACACCTAGCTTTGG
		Reverse	AGGGAACCTTAGGCAGCATGT
