# Supplementary material for: Novel genes and alleles of the BTB/POZ protein family in Oryza rufipogon
Source: Sci Rep. 2023 Sep 19;13:15466. doi: 10.1038/s41598-023-41269-0 (PMC10509276; doi:10.1038/s41598-023-41269-0)
Supplement: Supplementary file 15 — Supplementary Table 8. [file 41598_2023_41269_MOESM15_ESM.xlsx]

## Sheet: psRNATargetJob-1638271777648868
Supplementary Table 8. miRNA target site prediction of OrBTB genes
miRNA_Acc.	Target_Acc.	Expectation	UPE$	miRNA_start	miRNA_end	Target_start	Target_end	miRNA_aligned_fragment	alignment	Target_aligned_fragment	Inhibition	Target_Desc.	Multiplicity
osa-miR414	OrBTB10.11	1.5	-1	1	21	795	815	UCAUCCUCAUCAUCAUCGUCC	:::::::::::::: :::::	UGACGAUGAUGAUGAUGAUGA	Cleavage		1
osa-miR5075	OrBTB1.1	1.5	-1	1	21	169	189	UUCUCCGUCGCCGCCGUCCGC	: ::.::::::::.:::::.:	GAGGGCGGCGGCGGCGGAGGA	Cleavage		3
osa-miR2927	OrBTB4.7	2	-1	1	23	924	946	UGUCGUCGUCGAUGGAGCCCAUG	:::.:::::.::::::::	GUGCCGCUUCAUCGGCGACGACA	Cleavage		2
osa-miR5533	OrBTB1.3	2	-1	1	21	811	831	CUUUGCCAGAAGCCCUCAUGG	.::.::::::::::..:::	AAGUGGGGGCUUCUGGUGAAG	Cleavage		1
osa-miR3979-3p	OrBTB1.2	2.5	-1	1	20	60	79	CUUCGGGGGAGGAGAGAAGC	::::::::::::..:.:::	GCUUCUCUCCUCUUCUGAAU	Cleavage		1
osa-miR5809	OrBTB10.7	2.5	-1	1	20	994	1013	UCGUCGCCGGCGACCACAGC	::::: ::::::::.::.:.	GCUGUCGUCGCCGGUGAUGG	Cleavage		1
osa-miR5809	OrBTB4.1	2.5	-1	1	20	1966	1985	UCGUCGCCGGCGACCACAGC	::::: ::::::::::::.	GCUGUCCUCGCCGGCGACGG	Cleavage		2
osa-miR6249a	OrBTB8.13	2.5	-1	1	21	541	561	CGUGAAGAGCUCGCCGGCGGC	:.:: :::::::::::::.:	GUCGACGGCGAGCUCUUCGCC	Cleavage		2
osa-miR6249b	OrBTB8.13	2.5	-1	1	21	541	561	CGUGAAGAGCUCGCCGGCGGC	:.:: :::::::::::::.:	GUCGACGGCGAGCUCUUCGCC	Cleavage		2
osa-miR172b	OrBTB10.5	3	-1	1	21	492	512	GGAAUCUUGAUGAUGCUGCAU	:: ::::.:::::.::::	CAUCACCAUCGUCAAGGUUCC	Cleavage		1
osa-miR2921	OrBTB5.1	3	-1	1	24	686	709	AAGAACUUAAUAUAACUUUAAAGC	::::::.: ::..::::::	CUCACAAAGUUGUCUUGGGUUCUU	Translation		1
osa-miR2925	OrBTB8.14	3	-1	1	19	504	522	UGGCGGCCGCGGGCUUCGU	.::..::::::::::::.	GCGGGGCCCGCGGCCGCUC	Cleavage		1
osa-miR2927	OrBTB4.7	3	-1	1	23	435	457	UGUCGUCGUCGAUGGAGCCCAUG	: ::::: ::::: ::::::::.	CCUGGGCGCCAUCCACGACGACG	Translation		2
osa-miR396f-5p	OrBTB7.6	3	-1	1	22	875	896	UCUCCACAGGCUUUCUUGAACU	::.: :::::.:::::.:.	CUGUCGACAAAGCUUGUGGGGG	Cleavage		1
osa-miR5075	OrBTB3.2	3	-1	1	21	904	924	UUCUCCGUCGCCGCCGUCCGC	:::.::::::::.::: :.:	CCGGGCGGCGGCGGCGGCGGA	Cleavage		2
osa-miR5075	OrBTB6.8	3	-1	1	21	52	72	UUCUCCGUCGCCGCCGUCCGC	: : :::::::.:::::.:	AGGAAGGGCGGCGGCGGAGGA	Cleavage		2
osa-miR5496	OrBTB6.3	3	-1	1	21	1397	1417	CCAGCCGGUGGCAUAGUUCUC	:::::::::::::.::::	CAGAACUAUGCCACUGGCUAA	Cleavage		1
osa-miR5506	OrBTB8.23	3	-1	1	21	1162	1182	UGGAUCGCUUCGUCUGAUGGU	.::::: :::.:::::::.	UUCAUCACACGGAGCGAUCUC	Cleavage		2
osa-miR5793	OrBTB10.11	3	-1	1	21	230	250	CGAGGACGAGAUACAGUGCAG	:: : :::::::::::::	UCUCAGUUUAUCUCGUCCUCG	Cleavage		1
osa-miR5809	OrBTB4.6	3	-1	1	20	1689	1708	UCGUCGCCGGCGACCACAGC	:. :: ::::.:::::::::	GUCGUCGUCGUCGGCGACGA	Cleavage		1
osa-miR6249a	OrBTB4.5	3	-1	1	21	1027	1047	CGUGAAGAGCUCGCCGGCGGC	: ::::::::::.:: ::::	GGCGCCGGCGAGUUCGUCACC	Cleavage		1
osa-miR6249b	OrBTB4.5	3	-1	1	21	1027	1047	CGUGAAGAGCUCGCCGGCGGC	: ::::::::::.:: ::::	GGCGCCGGCGAGUUCGUCACC	Cleavage		1
osa-miR1424	OrBTB8.11	3.5	-1	1	21	887	907	AUGCACACUGAUGCUGAUUGU	..:::: ::::: :::::.:	CUGAUCAACAUCAUUGUGCGU	Cleavage		1
osa-miR168b	OrBTB1.3	3.5	-1	1	21	460	480	AGGCUUGGUGCAGCUCGGGAA	::.: :::::::::.::.	CACCUGCGCUGCACCAGGCUG	Cleavage		1
osa-miR1848	OrBTB2.6	3.5	-1	1	21	720	740	CCUCGCCGGCGCGCGCGUGCA	: .:::::: ::::::.::	CCCCUGCGCGCACCGGCGGGG	Translation		1
osa-miR2094-5p	OrBTB6.8	3.5	-1	1	21	1595	1615	UGGCUGCUAGGCUCCUGGGUG	:.:: :::::::::.: ::	ACCUCAUGAGCCUAGCGGGCA	Cleavage		1
osa-miR2099-5p	OrBTB1.4	3.5	-1	1	22	1249	1270	UGAAUAUGUUUGUACAAGCUUU	:: :::: ::..::.:::::..	AAUGCUUUUAUGAAUAUAUUUG	Cleavage		1
osa-miR2099-5p	OrBTB3.7	3.5	-1	1	22	2708	2729	UGAAUAUGUUUGUACAAGCUUU	:::::.:::.::::::.	CUUACUUGUGCAAGCAUAUUUC	Cleavage		1
osa-miR2102-3p	OrBTB4.7	3.5	-1	1	22	942	963	CAUGGUGCCGGUUCCGGUGGCG	:: ::::: .: :::::.::::	CGACACCGCGAGCGGCAUCAUG	Translation		1
osa-miR2864.2	OrBTB3.5	3.5	-1	1	21	1434	1454	UUGUUUUGCAUUGUAUAGGUA	::: :::::::::::::.	GACCCCCACAAUGCAAAACAG	Cleavage		1
osa-miR2876-5p	OrBTB8.4	3.5	-1	1	21	794	814	AAUUGCUGGCAGCACUGUUUA	: ::::: ::.:::::.::	GCAUCAGUGAUGUCAGCAGUU	Cleavage		1
osa-miR2921	OrBTB8.18	3.5	-1	1	24	141	164	AAGAACUUAAUAUAACUUUAAAGC	::: ::.:.::::: ::::	CAAGCAAACUUGUGUUAAGGUCUU	Cleavage		1
osa-miR2926	OrBTB7.5	3.5	-1	1	20	162	181	AGGUCGUCGACGUUGGUGCU	.::..:.::::::..::::	GGCGUCGACGUCGGUGACCA	Cleavage		1
osa-miR2927	OrBTB8.2	3.5	-1	1	23	1740	1762	UGUCGUCGUCGAUGGAGCCCAUG	: ::::::::::::::.	AACCAUCACCAUCGACGACGACG	Cleavage		2
osa-miR2927	OrBTB6.6	3.5	-1	1	23	776	798	UGUCGUCGUCGAUGGAGCCCAUG	::: :.::::::.::::.	CGGAGGCAGCGUCGACGGCGACG	Cleavage		1
osa-miR396f-3p	OrBTB10.11	3.5	-1	1	24	395	418	AUAGUUCAAGAAAGUCCUUGGAAA	:::::: :::::::.: ::	UCAGAAAGGACGUUCUUGAGCAAU	Cleavage		1
osa-miR3980a-3p	OrBTB8.21	3.5	-1	1	21	903	923	CUGGCCGAGGCCGUCGAUUCU	:::: ::: ::.:::::::.:	AGAAACGAAGGUCUCGGCCGG	Cleavage		1
osa-miR3980b-3p	OrBTB8.21	3.5	-1	1	21	903	923	CUGGCCGAGGCCGUCGAUUCU	:::: ::: ::.:::::::.:	AGAAACGAAGGUCUCGGCCGG	Cleavage		1
osa-miR398b	OrBTB8.2	3.5	-1	1	21	1919	1939	UGUGUUCUCAGGUCGCCCCUG	..:::::::.::: ::.:.:.	UGGGGGCGAUCUGCGAGCGCG	Cleavage		1
osa-miR414	OrBTB6.7	3.5	-1	1	21	866	886	UCAUCCUCAUCAUCAUCGUCC	::::::::.::::::: :::	GGACGAUGGUGAUGAGCUUGA	Cleavage		1
osa-miR414	OrBTB7.6	3.5	-1	1	21	1062	1082	UCAUCCUCAUCAUCAUCGUCC	::::::: ::::: :.:::	ACACGAUGACGAUGACGGUGA	Cleavage		1
osa-miR5075	OrBTB8.17	3.5	-1	1	21	661	681	UUCUCCGUCGCCGCCGUCCGC	:::::: :::::.::::::	GCGGACACCGGCGGCGGAGAC	Cleavage		1
osa-miR5075	OrBTB3.7	3.5	-1	1	21	306	326	UUCUCCGUCGCCGCCGUCCGC	:.::::::::.:::::.	GGCGGCGGCGGCGGCGGAGGC	Cleavage		2
osa-miR5075	OrBTB1.5	3.5	-1	1	21	1447	1467	UUCUCCGUCGCCGCCGUCCGC	:::::::::::::: ::	AACGACGGCGGCGACGGCGAC	Cleavage		2
osa-miR5075	OrBTB8.23	3.5	-1	1	21	1984	2004	UUCUCCGUCGCCGCCGUCCGC	: .:: :::::::::.::.	AAGCGCGUCGGCGACGGGGAG	Cleavage		2
osa-miR5075	OrBTB10.6	3.5	-1	1	21	2661	2681	UUCUCCGUCGCCGCCGUCCGC	: .:::::::::::: ::.	AGGAGCGGCGGCGACGGCGAG	Cleavage		3
osa-miR5809	OrBTB4.1	3.5	-1	1	20	3253	3272	UCGUCGCCGGCGACCACAGC	::::: ::: :::::::.:.	GCUGUUGUCACCGGCGAUGG	Translation		2
osa-miR5809	OrBTB8.9	3.5	-1	1	20	69	88	UCGUCGCCGGCGACCACAGC	:: :: ::::.:::::.::.	GCCGUCGUCGUCGGCGGCGG	Cleavage		1
osa-miR5809	OrBTB10.9	3.5	-1	1	20	925	944	UCGUCGCCGGCGACCACAGC	.:: ::::: :::::.:::	UUUGAGGUCGGCGGCGGCGA	Translation		1
osa-miR5822	OrBTB8.23	3.5	-1	1	21	1447	1467	UGUCUGCUCGAUGUCAGGUUG	: .: ::::::::::: :::.	CUGCAUGACAUCGAGCCGACG	Cleavage		1
osa-miR5830	OrBTB10.20	3.5	-1	1	24	1698	1721	AUGUAGAUGAGGUGAUGUUACACA	:: : ::.::::::::::	AGCUCUACUUAACUUCAUCUACAU	Cleavage		1
osa-miR7695-5p	OrBTB4.5	3.5	-1	1	24	3995	4018	UGCCUAUGUGGCACGCCACGUGAA	::::::::: ::.:.:.:::.	CGGACGUGGCGUUCCGCGUGGGCG	Cleavage		1
osa-miR1320-3p	OrBTB6.1	4	-1	1	21	194	214	UGUAAAAUUCAUUCGUUCCAA	::: :: .::::: ::::::	AUGGCACUGAUGAAGUUUACA	Cleavage		1
osa-miR1426	OrBTB10.5	4	-1	1	21	492	512	AGAAUCUUGAUGAUGAUUAAA	: : ::::.:::::.:::	CAUCACCAUCGUCAAGGUUCC	Cleavage		2
osa-miR1437a	OrBTB6.8	4	-1	1	22	3057	3078	UCCGGCGCCGCACUAGGCACUG	: :::.:::.::.:: :::	GCCUCCCUGGUGUGGUGCAGGA	Cleavage		1
osa-miR1439	OrBTB10.4	4	-1	1	21	1834	1854	UUUUGGAACGGAGUGAGUAUU	::::: :::::::.:: :	GCUACUCUCUCCGUUUCAUAU	Cleavage		1
osa-miR166k-5p	OrBTB8.24	4	-1	1	21	2109	2129	GGUUUGUUGUCUGGCUCGAGG	:::.::::..: ::.::::.:	CCUUGAGCUGGUCAGCAAAUC	Translation		3
osa-miR166k-5p	OrBTB8.24	4	-1	1	21	6582	6602	GGUUUGUUGUCUGGCUCGAGG	::::::::..: ::.:::..:	CCUCGAGCUGGUCAGCAAGUC	Translation		3
osa-miR166k-5p	OrBTB10.10	4	-1	1	21	294	314	GGUUUGUUGUCUGGCUCGAGG	::::...::..::::.::	GGACGAGUUGGAUGACAAGCC	Cleavage		1
osa-miR168b	OrBTB6.1	4	-1	1	21	959	979	AGGCUUGGUGCAGCUCGGGAA	: :.. :::::::: :.::::	UCCUUCAGCUGCACAAGGCCU	Cleavage		1
osa-miR171f-5p	OrBTB7.6	4	-1	1	21	1289	1309	UGUUGGCAUGGUUCAAUCAAA	::::.:::::::::.:	CCUUCUUGAGCCAUGCCAAUA	Cleavage		2
osa-miR172a	OrBTB10.5	4	-1	1	21	492	512	AGAAUCUUGAUGAUGCUGCAU	:: ::::.:::::.:::	CAUCACCAUCGUCAAGGUUCC	Cleavage		1
osa-miR172b	OrBTB8.16	4	-1	1	21	504	524	GGAAUCUUGAUGAUGCUGCAU	:: :: :::::: :.::::	UAGCUGCUUCAUCACGGUUCC	Cleavage		1
osa-miR172c	OrBTB10.5	4	-1	1	21	492	512	UGAAUCUUGAUGAUGCUGCAC	:: ::::.:::::.:::	CAUCACCAUCGUCAAGGUUCC	Cleavage		1
osa-miR172d-3p	OrBTB10.5	4	-1	1	21	492	512	AGAAUCUUGAUGAUGCUGCAU	:: ::::.:::::.:::	CAUCACCAUCGUCAAGGUUCC	Cleavage		1
osa-miR1846d-3p	OrBTB1.1	4	-1	1	20	555	574	UAUCCGGCGCCGCAGGGAGG	:::: :::::::::::.	GCUCCGGCCGGCGCCGGAUG	Cleavage		1
osa-miR1846e	OrBTB8.5	4	-1	1	20	584	603	CAACGAGGAGGCCGGGACCA	:: :: .::::::::.:::	UGUUCAUGGCCUCCUUGUUC	Cleavage		1
osa-miR1848	OrBTB8.23	4	-1	1	21	2074	2094	CCUCGCCGGCGCGCGCGUGCA	:::. :::.:::::::::	CGCAUCGGCGUGCCGGCGAGA	Cleavage		2
osa-miR1848	OrBTB4.5	4	-1	1	21	394	414	CCUCGCCGGCGCGCGCGUGCA	:.::.:::.::.::::. :	CACGCGUGCGUGCUGGCGGCG	Cleavage		1
osa-miR1858a	OrBTB7.4	4	-1	1	21	174	194	GAGAGGAGGACGGAGUGGGGC	.::::::::: :::::::	CUCCCACUCCGACCUCCUCCU	Translation		1
osa-miR1858b	OrBTB7.4	4	-1	1	21	174	194	GAGAGGAGGACGGAGUGGGGC	.::::::::: :::::::	CUCCCACUCCGACCUCCUCCU	Translation		1
osa-miR1861a	OrBTB6.3	4	-1	1	22	1101	1122	UGAUCUUGAGGCAGAAACUGAG	:::. ::::::::::::	GGUGAUUUUAGCCUCAAGAUCA	Cleavage		1
osa-miR1861g	OrBTB3.1	4	-1	1	22	611	632	CAGUCUUGUGGCAAGAACUGAG	:::::. ::::.:: ::.::	AGCAGUUUGUGCCGCAUGAUUG	Cleavage		1
osa-miR1861n	OrBTB8.2	4	-1	1	22	1516	1537	CGAUCUUGUGGCAGGAGCUGAG	:.:: ::::: ::::::::	GCCGGCGACUGCCUCAAGAUCG	Cleavage		1
osa-miR1861o	OrBTB6.3	4	-1	1	22	1101	1122	UGAUCUUGAGGCAGAAACUGAG	:::. ::::::::::::	GGUGAUUUUAGCCUCAAGAUCA	Cleavage		1
osa-miR2097-3p	OrBTB6.5	4	-1	1	22	628	649	UUCUCUUCUUCGUGUCGCAUUU	::::::.::::.::: :.	UUCGGCGACAUGAAGGAGAAAG	Cleavage		1
osa-miR2097-3p	OrBTB8.5	4	-1	1	22	601	622	UUCUCUUCUUCGUGUCGCAUUU	::::::.::::.::: .:	UUCGGCGACAUGAAGGAGAAGA	Cleavage		1
osa-miR2098-5p	OrBTB8.10	4	-1	1	20	150	169	UCCCGUGGAGGCAGCCGAUG	:.::::: :::::::: ::.	CGUCGGCGGCCUCCACUGGG	Cleavage		1
osa-miR2098-5p	OrBTB8.1	4	-1	1	20	651	670	UCCCGUGGAGGCAGCCGAUG	::.:::: : ::.::::::	GAUUGGCUUCAUCUACGGGA	Translation		1
osa-miR2102-5p	OrBTB1.3	4	-1	1	20	718	737	GGGCAAGCCGCCGCCGCCAC	:::::::::: : :::::	CCGGCGGCGGCGCCGUGCCC	Cleavage		1
osa-miR2103	OrBTB8.24	4	-1	1	22	4708	4729	UUUCCCUCUCCGUGCGCGCUCG	::::: .::. :::::::::.:	CGAGCAUGCGAGGAGAGGGAGA	Cleavage		3
osa-miR2275a	OrBTB1.2	4	-1	1	22	537	558	UUUGGUUUCCUCCAAUAUCUCA	::.::::: :::.:.:::	AGCUAUGUUGGAAGAAGCUAAA	Translation		1
osa-miR2275b	OrBTB1.2	4	-1	1	22	537	558	UUUGGUUUCCUCCAAUAUCUCA	::.::::: :::.:.:::	AGCUAUGUUGGAAGAAGCUAAA	Translation		1
osa-miR2863c	OrBTB7.2	4	-1	1	24	222	245	UUAGUAGGACUAGAAUGGGCCAAA	: :: :::: ::::::::.	AAGAACACACUCUACUCCUACUAG	Translation		1
osa-miR2864.1	OrBTB10.20	4	-1	1	21	2063	2083	UUUUGCUGCCCUUGUUUUGCA	: ::::..:::: .::::::	CGGAAAAUGAGGGAGGCAAAA	Cleavage		1
osa-miR2875	OrBTB10.20	4	-1	1	24	1003	1026	AUUUACAGUCAUAUACAGUUUAUA	: :.::: :. ::.:::::::	GCAAUAUUGUCUGCGAUUGUAAAU	Translation		1
osa-miR2925	OrBTB6.1	4	-1	1	19	1651	1669	UGGCGGCCGCGGGCUUCGU	.:::::.::: ::::::.	CUGAAGCUCGCCGCCGCCG	Cleavage		2
osa-miR2926	OrBTB7.3	4	-1	1	20	310	329	AGGUCGUCGACGUUGGUGCU	.:::::.::::: .:: :::	GGCACCGACGUCCGCGCCCU	Cleavage		1
osa-miR2926	OrBTB6.1	4	-1	1	20	1008	1027	AGGUCGUCGACGUUGGUGCU	::::..:::.::: ::::	GCCACCGGCGUUGACCACCU	Cleavage		1
osa-miR2927	OrBTB4.6	4	-1	1	23	804	826	UGUCGUCGUCGAUGGAGCCCAUG	::.: :.:::.::.::.:.	CUCCGGUUACGUCGGCGGCGGCG	Cleavage		4
osa-miR2927	OrBTB6.7	4	-1	1	23	357	379	UGUCGUCGUCGAUGGAGCCCAUG	::: :. :::::::::::	CGCCGGCGGCGACGACGACGACA	Cleavage		2
osa-miR2927	OrBTB8.23	4	-1	1	23	2639	2661	UGUCGUCGUCGAUGGAGCCCAUG	:.: : : .:.:::::::::::	CGUCGUCGUCGUCGACGACGACC	Cleavage		6
osa-miR2927	OrBTB10.12	4	-1	1	23	831	853	UGUCGUCGUCGAUGGAGCCCAUG	: : ::::.. ::::::::::.	GACGAGCUCUGACGACGACGACG	Cleavage		1
osa-miR2927	OrBTB4.5	4	-1	1	23	1053	1075	UGUCGUCGUCGAUGGAGCCCAUG	:::::::::::.: :::	CACCUUCUCCAUCGACGGCCACA	Cleavage		3
osa-miR2927	OrBTB8.5	4	-1	1	23	330	352	UGUCGUCGUCGAUGGAGCCCAUG	::: :::::: :::::::.	GUCGGGGGCCAUCGUCGACGACG	Cleavage		2
osa-miR2927	OrBTB8.13	4	-1	1	23	441	463	UGUCGUCGUCGAUGGAGCCCAUG	::: .:. ::::::::::.	CGCCGGCGUCGGCGACGACGACG	Cleavage		3
osa-miR2927	OrBTB8.13	4	-1	1	23	1164	1186	UGUCGUCGUCGAUGGAGCCCAUG	: :::.:::::.::. :::	CUAUGACUCUAUCGAUGAUAACA	Cleavage		3
osa-miR2927	OrBTB8.13	4	-1	1	23	723	745	UGUCGUCGUCGAUGGAGCCCAUG	: : ::. :::::::::::	CGCCGCCGCCGACGACGACGACA	Cleavage		3
osa-miR319a-3p.2-3p	OrBTB6.8	4	-1	1	20	319	338	UUGGACUGAAGGGUGCUCCC	.:.:..:::::::::::	GAAGGUAUUCUUCAGUCCAA	Cleavage		1
osa-miR319b	OrBTB6.8	4	-1	1	20	319	338	UUGGACUGAAGGGUGCUCCC	.:.:..:::::::::::	GAAGGUAUUCUUCAGUCCAA	Cleavage		1
osa-miR395a	OrBTB6.4	4	-1	1	21	707	727	GUGAAGUGCUUGGGGGAACUC	::::..:.::::.::::	ACCUUCCUUCGAGCAUUUCAA	Cleavage		1
osa-miR395c	OrBTB6.4	4	-1	1	21	707	727	GUGAAGUGUUUGGAGGAACUC	:::::.:.:.::.::::	ACCUUCCUUCGAGCAUUUCAA	Cleavage		1
osa-miR395o	OrBTB6.4	4	-1	1	21	707	727	AUGAAGUGUUUGGAGGAACUC	:::::.:.:.::.::::	ACCUUCCUUCGAGCAUUUCAA	Cleavage		1
osa-miR395u	OrBTB7.5	4	-1	1	21	255	275	GUGAAGCGUUUGGGGGAAAUC	:: ::.::.:..:::::::	CAUCGCCUCCGAGUGCUUCAC	Cleavage		1
osa-miR3980a-3p	OrBTB4.1	4	-1	1	21	1042	1062	CUGGCCGAGGCCGUCGAUUCU	: .:::::::::.::: ::.	AAGAUCGACGGCUUCGCCCGC	Cleavage		1
osa-miR3980b-3p	OrBTB4.1	4	-1	1	21	1042	1062	CUGGCCGAGGCCGUCGAUUCU	: .:::::::::.::: ::.	AAGAUCGACGGCUUCGCCCGC	Cleavage		1
osa-miR414	OrBTB6.4	4	-1	1	21	328	347	UCAUCCUCAUCAUCAUCGUCC	:::: : ::::.::::::::.	GGAC-AAGAUGGUGAGGAUGG	Cleavage		1
osa-miR414	OrBTB1.3	4	-1	1	21	279	299	UCAUCCUCAUCAUCAUCGUCC	.: .::.::::::::: ::	CAGCAGUGGUGAUGAGGAGGA	Cleavage		1
osa-miR444d.3	OrBTB2.2	4	-1	1	21	586	606	UUGUGGCUUUCUUGCAAGUUG	:: ::::::::..:.:.::	GAAGUUGCAAGAGGGUCGCAU	Cleavage		1
osa-miR5072	OrBTB10.9	4	-1	1	22	489	511	CGAUUCCCCAGCGG-AGUCGCCA	::::.:: ::::::: ::::::	CGGCGGCUACCGCUGGAGAAUCG	Cleavage		1
osa-miR5075	OrBTB3.7	4	-1	1	21	248	267	UUCUCCGUCGCCGCCGUCCGC	::::. ::.::::.:::::.:	GCGGG-GGUGGCGGCGGAGGA	Cleavage		2
osa-miR5075	OrBTB6.1	4	-1	1	21	1491	1511	UUCUCCGUCGCCGCCGUCCGC	:.::::::::.::: ::.	GGCGGCGGCGGCGGCGGCGAG	Cleavage		3
osa-miR5082	OrBTB4.1	4	-1	1	24	283	306	UGCGAUGAUGGCCGCGCGGGUUCA	::. : :: :::.:.:::::::	CGAGACAGCCCGGUCGUCAUCGCC	Cleavage		1
osa-miR5145	OrBTB10.9	4	-1	1	24	335	358	ACCUGUUUGGAUUCUUGAGGGCUA	: ::::::: :::..:.::::	AUGGCCUCAAGCAUCUGAGCAGGA	Cleavage		1
osa-miR529b	OrBTB10.22	4	-1	1	21	764	784	AGAAGAGAGAGAGUACAGCUU	..::: :.::.:::.:: :::	GGGCUAUGCUUUCUUUCAUCU	Cleavage		1
osa-miR530-5p	OrBTB10.4	4	-1	1	20	87	106	UGCAUUUGCACCUGCACCUA	::::: ::::::.::::	CUCGUGCACGUGCAAGUGCA	Cleavage		1
osa-miR531a	OrBTB1.1	4	-1	1	24	379	402	CUCGCCGGGGCUGCGUGCCGCCAU	: :::::.:::.::: :::::.	UUCGCGGCGCGCGGCCGCGGCGGC	Cleavage		1
osa-miR531b	OrBTB1.1	4	-1	1	20	383	402	CUCGCCGGGGCUGCGUGCCG	::::.:::.::: :::::.	CGGCGCGCGGCCGCGGCGGC	Cleavage		1
osa-miR531c	OrBTB1.1	4	-1	1	24	379	402	CUCGCCGGGGCUGCGUGCCGCCAU	: :::::.:::.::: :::::.	UUCGCGGCGCGCGGCCGCGGCGGC	Cleavage		1
osa-miR5489	OrBTB4.3	4	-1	1	21	2220	2240	CAGGUGUUCUCGAUGGCUUCC	:.: :::::::.::::. :	AAAGGACAUCGAGGACACUGG	Cleavage		1
osa-miR5524	OrBTB8.7	4	-1	1	21	677	697	UGGAAAAUGUGUUCAUGACGG	..: : :..:::::::::::	UUGAAAGGGGCACAUUUUCCA	Cleavage		1
osa-miR5534a	OrBTB4.5	4	-1	1	21	3790	3810	UGACGACAACAGCUAGAAUGG	:: : :::::: ::::::.	AAAUCCAAGCUGUCGUCGUCG	Cleavage		1
osa-miR5534b	OrBTB4.5	4	-1	1	21	3790	3810	CGAUGACAACAGCUAGAAUGG	:: : :::::: :::.:::	AAAUCCAAGCUGUCGUCGUCG	Cleavage		1
osa-miR5537	OrBTB10.19	4	-1	1	22	1014	1035	AAUGUUUGUAUGGAUCGUUUGU	::::. : ::.::::.:.:::	UCAAAUUAACCGUACAGAUAUU	Cleavage		1
osa-miR5537	OrBTB10.21	4	-1	1	22	789	810	AAUGUUUGUAUGGAUCGUUUGU	::::. : ::.::::.:.:::	UCAAAUUAACCGUACAGAUAUU	Cleavage		1
osa-miR5807	OrBTB5.2	4	-1	1	24	1956	1979	AGGAGGUCUGGAGAGUUAUGUGGC	::: ::::: .::.::.::	UAGCGAUAUCUCUCAGGAUCUUCU	Translation		1
osa-miR5809	OrBTB8.24	4	-1	1	20	556	575	UCGUCGCCGGCGACCACAGC	:: : ::::.:::::.:::	GCGCUCGUCGUCGGCGGCGA	Cleavage		2
osa-miR5819	OrBTB7.5	4	-1	1	21	104	124	AGGACGAGGGGAACGGCGGCG	::. :: :::.:::::::::	CGUGCCCUUUCUCCUCGUCCU	Cleavage		1
osa-miR5828	OrBTB5.1	4	-1	1	21	1335	1355	UUACGGCAUUAAAAGUAAAUC	:: : ::: :::::.::::	UCUUCAGUUUGAAUGCUGUAA	Translation		1
osa-miR5829	OrBTB8.4	4	-1	1	24	508	531	AUCAGGACCAGUAGGCGAUGGUAA	::: . ::::: :::::::	ACUAGAUCAUGUACUGAUCCUGAU	Cleavage		1
osa-miR5832	OrBTB10.4	4	-1	1	21	1236	1256	UUGGCGGAGCGGUUGCUGUCA	:::.::.::::::.::::	CGACGGCGACCGCUUCGCCCU	Cleavage		1
osa-miR5833	OrBTB10.13	4	-1	1	21	759	779	UCCUCCUCGGGCUCAUCGGGC	:: :. ::::.:::::::::	GCAGGGCGAGCUCGAGGAGGA	Cleavage		1
osa-miR6249a	OrBTB6.6	4	-1	1	21	79	99	CGUGAAGAGCUCGCCGGCGGC	: :: :::::::.::::::	GACGACGGCGAGUUCUUCAGU	Cleavage		1
osa-miR6249a	OrBTB10.13	4	-1	1	21	397	417	CGUGAAGAGCUCGCCGGCGGC	::: ::.:.::::::::	AGGCCCGACGGGUUCUUCACG	Cleavage		2
osa-miR6249b	OrBTB6.6	4	-1	1	21	79	99	CGUGAAGAGCUCGCCGGCGGC	: :: :::::::.::::::	GACGACGGCGAGUUCUUCAGU	Cleavage		1
osa-miR6249b	OrBTB10.13	4	-1	1	21	397	417	CGUGAAGAGCUCGCCGGCGGC	::: ::.:.::::::::	AGGCCCGACGGGUUCUUCACG	Cleavage		2
osa-miR6251	OrBTB10.23	4	-1	1	21	1044	1064	UGUGUAGCCACAUUGUAAGGG	.::::::::: :::.: ::	GAUUUACAAUGUCGCUGCUCA	Cleavage		1
osa-miR812r	OrBTB8.24	4	-1	1	24	381	404	ACGUUAGACACGAAUUUCUACGGC	: ::::.:::::::: ..::	CGAGAAGAAGUUCGUGUCCGGCGA	Cleavage		1
osa-miR815a	OrBTB7.1	4	-1	1	21	529	549	AAGGGGAUUGAGGAGAUUGGG	::: ::::::::::.::	AACAACCUCCUCAAUCUCCGC	Cleavage		1
osa-miR815b	OrBTB7.1	4	-1	1	21	529	549	AAGGGGAUUGAGGAGAUUGGG	::: ::::::::::.::	AACAACCUCCUCAAUCUCCGC	Cleavage		1
osa-miR815c	OrBTB7.1	4	-1	1	21	529	549	AAGGGGAUUGAGGAGAUUGGG	::: ::::::::::.::	AACAACCUCCUCAAUCUCCGC	Cleavage		1
osa-miR1424	OrBTB4.5	4.5	-1	1	21	1829	1849	AUGCACACUGAUGCUGAUUGU	.: ::::::::: :::.:	CAGAGCAGCAUCAGCGUGUAG	Cleavage		1
osa-miR1426	OrBTB10.7	4.5	-1	1	21	343	363	AGAAUCUUGAUGAUGAUUAAA	:::::.:::.:.::::	ACUUUUCAUCGUCAGGGUUCU	Cleavage		1
osa-miR1426	OrBTB10.13	4.5	-1	1	21	2662	2682	AGAAUCUUGAUGAUGAUUAAA	: :::::::::.: :: ::	CAUCAUCAUCAUCGACAUGCU	Cleavage		1
osa-miR1436	OrBTB10.4	4.5	-1	1	21	1837	1857	ACAUUAUGGGACGGAGGGAGU	::::.::::::..:::: : :	ACUCUCUCCGUUUCAUAUUUU	Cleavage		1
osa-miR1437b-3p	OrBTB10.4	4.5	-1	1	24	2556	2579	GUGCUGGCGAGCUCCGGUGCCGCA	..:::::::: .::::.:	GUUCAGGUCGGAGCUCUUCAGCGC	Cleavage		1
osa-miR1437b-3p	OrBTB3.2	4.5	-1	1	24	188	212	GUGCUGGCGAGCUCC-GGUGCCGCA	::::: :::: :::::.:::.	CGACGCACCUGGAGAUCGCCGGCAU	Translation		1
osa-miR1438	OrBTB5.1	4.5	-1	1	22	1354	1375	AGGGUAAUUUUAUCAUUUUUAA	::.::: ::..:::: :.::	AAAAGAAUUAUGGAAUUCCUCU	Cleavage		1
osa-miR1439	OrBTB6.6	4.5	-1	1	21	730	750	UUUUGGAACGGAGUGAGUAUU	: ::: :: ::::::::.:.	UACACUGACACCGUUCCAGAG	Cleavage		1
osa-miR156f-3p	OrBTB6.3	4.5	-1	1	22	661	681	GCUCACUUCUCUUUCUGUCAGC	:::::.::: ::::::::	AAAGACAGGAAG-GAAGUGAGA	Translation		1
osa-miR156h-3p	OrBTB6.3	4.5	-1	1	22	661	681	GCUCACUUCUCUUUCUGUCAGC	:::::.::: ::::::::	AAAGACAGGAAG-GAAGUGAGA	Translation		1
osa-miR156l-3p	OrBTB6.3	4.5	-1	1	22	661	681	GCUCACUUCUCUUUCUGUCAGC	:::::.::: ::::::::	AAAGACAGGAAG-GAAGUGAGA	Translation		1
osa-miR159f	OrBTB6.8	4.5	-1	1	21	319	339	CUUGGAUUGAAGGGAGCUCUA	: .:. ..:::::.::::::	GAAGGUAUUCUUCAGUCCAAG	Cleavage		1
osa-miR160c-3p	OrBTB10.9	4.5	-1	1	21	1053	1073	GCGUGCACGGAGCCAAGCAUA	:::: :::.::::.:: :	GUUGCUCCGCUUCGUGUACAC	Cleavage		2
osa-miR164e	OrBTB10.10	4.5	-1	1	21	217	236	UGGAGAAGCAGGGCACGUGAG	.:::. : :::::.::::.::	UUCAUAU-CCCUGUUUCUUCA	Cleavage		1
osa-miR166a-5p	OrBTB3.7	4.5	-1	1	21	542	562	GGAAUGUUGUCUGGUUCAAGG	..:: ..:.: :::::::::.	UUUUCGGCUACACAACAUUCU	Translation		1
osa-miR166b-5p	OrBTB8.20	4.5	-1	1	21	238	258	GGAAUGUUGUCUGGCUCGGGG	: ::::. .:::::::::	UUACCAGCCGUGCAACAUUCC	Translation		1
osa-miR166c-5p	OrBTB3.7	4.5	-1	1	20	543	562	GGAAUGUUGUCUGGUCCGAG	.:. :.:.: :::::::::.	UUUCGGCUACACAACAUUCU	Translation		1
osa-miR166d-5p	OrBTB8.24	4.5	-1	1	21	2556	2575	GGAAUGUUGUCUGGCUCGAGG	: ::::::: :.::::::::	CAUCGAGCC-GGCAACAUUCA	Cleavage		1
osa-miR166d-5p	OrBTB3.7	4.5	-1	1	21	542	562	GGAAUGUUGUCUGGCUCGAGG	..:. .::.: :::::::::.	UUUUCGGCUACACAACAUUCU	Translation		1
osa-miR166d-5p	OrBTB8.20	4.5	-1	1	21	238	258	GGAAUGUUGUCUGGCUCGAGG	: ::::. .:::::::::	UUACCAGCCGUGCAACAUUCC	Translation		1
osa-miR166e-5p	OrBTB3.7	4.5	-1	1	21	542	562	GGAAUGUUGUCUGGUUCAAGG	..:: ..:.: :::::::::.	UUUUCGGCUACACAACAUUCU	Translation		1
osa-miR166h-5p	OrBTB8.24	4.5	-1	1	21	2556	2575	GGAAUGUUGGCUGGCUCGAGG	: :::::::.:: :::::::	CAUCGAGCCGGC-AACAUUCA	Cleavage		1
osa-miR166i-3p	OrBTB7.6	4.5	-1	1	21	843	863	UCGGAUCAGGCUUCAUUCCUC	::: ::..:..: ::::::	CUGGAUUGGGGUUUCAUCCGA	Cleavage		1
osa-miR166k-5p	OrBTB8.24	4.5	-1	1	21	3711	3731	GGUUUGUUGUCUGGCUCGAGG	::::::::..: ::...::.:	CCUCGAGCUGGCCAGUGAAUC	Translation		3
osa-miR168b	OrBTB9.4	4.5	-1	1	21	947	967	AGGCUUGGUGCAGCUCGGGAA	:..: ::.::::: ::::.:	GUUUCCAGUUGCACAAAGCUU	Cleavage		1
osa-miR168b	OrBTB1.5	4.5	-1	1	21	926	946	AGGCUUGGUGCAGCUCGGGAA	:.:: :::::::.: :::	CCCUCGCGCUGCACUACGCCG	Cleavage		1
osa-miR169i-5p.2	OrBTB3.5	4.5	-1	1	22	1695	1716	UGGUGAUAAGGGUGUAGCUCUG	: : ::.:..:.: :::::::	AACAUCUGCGUCUUCAUCACCA	Cleavage		1
osa-miR169n	OrBTB4.3	4.5	-1	1	21	2339	2359	UAGCCAAGAAUGACUUGCCUA	:::::: :.::::::::	ACGGCAAGACGUUCUUGGCGC	Cleavage		1
osa-miR169o	OrBTB4.3	4.5	-1	1	21	2339	2359	UAGCCAAGAAUGACUUGCCUA	:::::: :.::::::::	ACGGCAAGACGUUCUUGGCGC	Cleavage		1
osa-miR169r-3p	OrBTB3.3	4.5	-1	1	21	1062	1082	UGGCAAGUCUCCUCGGCUACC	:: .::.:.:::: ::::.::	GGAGGCUGGGGAGUCUUGUCA	Cleavage		1
osa-miR169r-3p	OrBTB9.3	4.5	-1	1	21	102	122	UGGCAAGUCUCCUCGGCUACC	:::.: ::::::: ::: :	CAUAGUCAAGGAGACCUGCGA	Cleavage		1
osa-miR169r-3p	OrBTB6.2	4.5	-1	1	21	101	121	UGGCAAGUCUCCUCGGCUACC	: :.::::::::.: ::..	UCUCGUCGAGGAGAUUGGCUG	Cleavage		1
osa-miR171f-5p	OrBTB7.6	4.5	-1	1	21	1141	1161	UGUUGGCAUGGUUCAAUCAAA	::: :: ::...:::.:::.	AUUGUUUCAAUUGUGCUAACG	Cleavage		2
osa-miR172b	OrBTB10.4	4.5	-1	1	21	2373	2393	GGAAUCUUGAUGAUGCUGCAU	:: ::::.::: :.::::	CAUCACCAUCGUCACGGUUCC	Cleavage		1
osa-miR172c	OrBTB7.4	4.5	-1	1	21	321	341	UGAAUCUUGAUGAUGCUGCAC	: :..:::::::::: :: .:	GAGUGGCAUCAUCAAAAUAUA	Cleavage		1
osa-miR1846a-3p	OrBTB10.2	4.5	-1	1	21	710	730	UGACCCCGUUCUCCUCGCCGG	.: :::::::::: : ::::.	UCUGCGAGGAGAAGGUGGUCG	Cleavage		2
osa-miR1846a-3p	OrBTB10.2	4.5	-1	1	21	1520	1540	UGACCCCGUUCUCCUCGCCGG	.: :::::::::: : ::::.	UCUGCGAGGAGAAGGUGGUCG	Cleavage		2
osa-miR1846a-3p	OrBTB4.5	4.5	-1	1	21	2615	2635	UGACCCCGUUCUCCUCGCCGG	:::: .:::::: : :::::	GCGGCAGGGAGAAGGAGGUCA	Cleavage		1
osa-miR1846a-5p	OrBTB1.2	4.5	-1	1	21	1552	1572	AGUGAGGAGGCCGGGGCCGCU	:::: .:::.:::::.:	GUGGGCCAUGGCUUCCUCGCC	Cleavage		1
osa-miR1846b-3p	OrBTB10.2	4.5	-1	1	21	710	730	UGACCCCGUUCUCCUCGCCGG	.: :::::::::: : ::::.	UCUGCGAGGAGAAGGUGGUCG	Cleavage		2
osa-miR1846b-3p	OrBTB10.2	4.5	-1	1	21	1520	1540	UGACCCCGUUCUCCUCGCCGG	.: :::::::::: : ::::.	UCUGCGAGGAGAAGGUGGUCG	Cleavage		2
osa-miR1846b-3p	OrBTB4.5	4.5	-1	1	21	2615	2635	UGACCCCGUUCUCCUCGCCGG	:::: .:::::: : :::::	GCGGCAGGGAGAAGGAGGUCA	Cleavage		1
osa-miR1846b-5p	OrBTB1.2	4.5	-1	1	21	1552	1572	AGUGAGGAGGCCGGGGCCGCU	:::: .:::.:::::.:	GUGGGCCAUGGCUUCCUCGCC	Cleavage		1
osa-miR1846c-5p	OrBTB1.2	4.5	-1	1	21	1552	1572	AGUGAGGAGGCCGGGGCCGCU	:::: .:::.:::::.:	GUGGGCCAUGGCUUCCUCGCC	Cleavage		1
osa-miR1846d-3p	OrBTB8.7	4.5	-1	1	20	819	838	UAUCCGGCGCCGCAGGGAGG	.:: :. :.:::: ::::::	UCUACUCGUGGCGGCGGAUA	Cleavage		1
osa-miR1848	OrBTB10.10	4.5	-1	1	21	2243	2263	CCUCGCCGGCGCGCGCGUGCA	:::.:::::::: :: ::	ACGACGUGCGCGCCGCCGCGG	Cleavage		1
osa-miR1848	OrBTB10.5	4.5	-1	1	21	638	658	CCUCGCCGGCGCGCGCGUGCA	: :: :.: ::: ::::::::	UCCAGGUGGGCGGCGGCGAGG	Cleavage		1
osa-miR1848	OrBTB8.10	4.5	-1	1	21	625	645	CCUCGCCGGCGCGCGCGUGCA	:: :: .:.:::::::: :	CACAAGCUUGUGCCGGCGAUG	Cleavage		1
osa-miR1850.1	OrBTB10.14	4.5	-1	1	21	355	375	UGGAAAGUUGGGAGAUUGGGG	::::::. : .::::::.::	ACCCAAUUACGUAACUUUUCA	Translation		1
osa-miR1853-3p	OrBTB4.3	4.5	-1	1	22	1927	1949	UAAUUGGGGAUGUUCG-GUUGCU	:::: :::::.:..::.:::.	UUCAACUCGAACGUUUCCGAUUG	Cleavage		1
osa-miR1857-5p	OrBTB6.8	4.5	-1	1	21	2352	2372	UGGUUUUUUUGGAGCAUGAGG	:::::.::::::.: ::	AGAGAUGCUUCAAAAAGAGCA	Cleavage		1
osa-miR1858a	OrBTB8.24	4.5	-1	1	21	1998	2018	GAGAGGAGGACGGAGUGGGGC	.::.::::: : ::.::::	CGUCCGCUCCGGCGUCUUCUC	Translation		2
osa-miR1858b	OrBTB8.24	4.5	-1	1	21	1998	2018	GAGAGGAGGACGGAGUGGGGC	.::.::::: : ::.::::	CGUCCGCUCCGGCGUCUUCUC	Translation		2
osa-miR1860-3p	OrBTB9.4	4.5	-1	1	22	935	956	AUCUGGAAGCUAGGUUUUCUCU	:::::.. .:::.:::::: :	UGAGAAGGAUUAGUUUCCAGUU	Cleavage		1
osa-miR1860-5p	OrBTB2.4	4.5	-1	1	21	696	716	AGAAAACCAGCUUCCAGAUCU	:::: ::::::::::: : .:	AGAUAUGGAAGCUGGUGUGUU	Cleavage		1
osa-miR1860-5p	OrBTB2.2	4.5	-1	1	21	144	164	AGAAAACCAGCUUCCAGAUCU	:::: ::::::::::: : .:	AGAUAUGGAAGCUGGUGUGUU	Cleavage		1
osa-miR1860-5p	OrBTB2.3	4.5	-1	1	21	693	713	AGAAAACCAGCUUCCAGAUCU	:::: :::::::::: ::.:	AGAUAUGGAAGCUGGCGUUUU	Cleavage		1
osa-miR1861b	OrBTB2.6	4.5	-1	1	22	93	114	CGAUCUUGAGGCAGGAACUGAG	:: ::::.::::::.. .:::	GUCUGUUCUUGCCUCGGCGUCG	Cleavage		1
osa-miR1861e	OrBTB3.1	4.5	-1	1	22	611	632	CGGUCUUGUGGCAAGAACUGAG	:::::. ::::.:: ::..:	AGCAGUUUGUGCCGCAUGAUUG	Cleavage		1
osa-miR1861f	OrBTB2.6	4.5	-1	1	22	93	114	CGAUCUUGAGGCAGGAACUGAG	:: ::::.::::::.. .:::	GUCUGUUCUUGCCUCGGCGUCG	Cleavage		1
osa-miR1861i	OrBTB2.6	4.5	-1	1	22	93	114	CGAUCUUGAGGCAGGAACUGAG	:: ::::.::::::.. .:::	GUCUGUUCUUGCCUCGGCGUCG	Cleavage		1
osa-miR1861k	OrBTB3.1	4.5	-1	1	22	611	632	CGGUCUUGUGGCAAGAACUGAG	:::::. ::::.:: ::..:	AGCAGUUUGUGCCGCAUGAUUG	Cleavage		1
osa-miR1861l	OrBTB2.6	4.5	-1	1	22	93	114	CGAUCUUGAGGCAGGAACUGAG	:: ::::.::::::.. .:::	GUCUGUUCUUGCCUCGGCGUCG	Cleavage		1
osa-miR1861m	OrBTB3.1	4.5	-1	1	22	611	632	CGGUCUUGUGGCAAGAACUGAG	:::::. ::::.:: ::..:	AGCAGUUUGUGCCGCAUGAUUG	Cleavage		1
osa-miR1861n	OrBTB3.1	4.5	-1	1	22	611	632	CGAUCUUGUGGCAGGAGCUGAG	:::.:. ::::.:: :::.:	AGCAGUUUGUGCCGCAUGAUUG	Cleavage		1
osa-miR1861n	OrBTB4.3	4.5	-1	1	22	719	739	CGAUCUUGUGGCAGGAGCUGAG	:::: :::::.: :::::::	GCCAGCACCUGCUA-AAGAUCG	Cleavage		1
osa-miR1862a	OrBTB10.13	4.5	-1	1	24	2116	2139	ACGAGGUUGGUUUAUUUUGGGACG	: ::.::::::..: :::::: :	GGACCUAAAAUAGGCGAACCUCCU	Cleavage		1
osa-miR1862b	OrBTB10.13	4.5	-1	1	24	2116	2139	ACGAGGUUGGUUUAUUUUGGGACG	: ::.::::::..: :::::: :	GGACCUAAAAUAGGCGAACCUCCU	Cleavage		1
osa-miR1862c	OrBTB10.13	4.5	-1	1	24	2116	2139	ACGAGGUUGGUUUAUUUUGGGACG	: ::.::::::..: :::::: :	GGACCUAAAAUAGGCGAACCUCCU	Cleavage		1
osa-miR1862f	OrBTB10.13	4.5	-1	1	20	2120	2139	AUGAGGUUGGUUUAUUUUGG	:.::::::..: :::::: :	CUAAAAUAGGCGAACCUCCU	Cleavage		1
osa-miR1862f	OrBTB1.4	4.5	-1	1	20	466	485	AUGAGGUUGGUUUAUUUUGG	::: ::. :::.::.:.::	ACAAUAUGUACCGACUUUAU	Cleavage		1
osa-miR1862g	OrBTB10.13	4.5	-1	1	20	2120	2139	AUGAGGUUGGUUUAUUUUGG	:.::::::..: :::::: :	CUAAAAUAGGCGAACCUCCU	Cleavage		1
osa-miR1862g	OrBTB1.4	4.5	-1	1	20	466	485	AUGAGGUUGGUUUAUUUUGG	::: ::. :::.::.:.::	ACAAUAUGUACCGACUUUAU	Cleavage		1
osa-miR1873	OrBTB6.6	4.5	-1	1	24	986	1009	UCAACAUGGUAUCAGAGCUGGAAG	: : .::::.:..:::::.	CUGAAAACCUUGAUGCUGUGUUGG	Cleavage		1
osa-miR2055	OrBTB8.4	4.5	-1	1	21	860	880	UUUCCUUGGGAAGGUGGUUUC	::: .:::: :...::::::	AAAAGUACCUACUUGAGGAAA	Translation		1
osa-miR2097-3p	OrBTB10.10	4.5	-1	1	22	1661	1682	UUCUCUUCUUCGUGUCGCAUUU	:. ::: ...:::.::.::::	AGCUGCUGUGCGAGGAGGAGAU	Cleavage		1
osa-miR2097-3p	OrBTB10.5	4.5	-1	1	22	2206	2227	UUCUCUUCUUCGUGUCGCAUUU	::: ::.::::.:::: :	UUCGGCGCCAUGAAGGAGAGCA	Cleavage		1
osa-miR2098-5p	OrBTB4.6	4.5	-1	1	20	1462	1481	UCCCGUGGAGGCAGCCGAUG	: :::::::: :..::::	GAGCGGCUGCCGCUGCGGGU	Cleavage		1
osa-miR2099-3p	OrBTB7.6	4.5	-1	1	20	654	673	ACAAAGCUGUAGCGUUAUUC	:.:: ..:.:.::::::::	GGAUUGUGUUGCAGCUUUGC	Cleavage		1
osa-miR2103	OrBTB8.24	4.5	-1	1	22	4607	4628	UUUCCCUCUCCGUGCGCGCUCG	::::: .::.::::::: :..:	CGAGCAUGCGCGGAGAGAGGGA	Cleavage		3
osa-miR2104	OrBTB4.3	4.5	-1	1	22	4868	4889	GCGGCGAGGGGAUGCGAGCGUG	..:::.::.:..::::: ::	AGUGCUUGCGUUUCCUCGACGA	Cleavage		2
osa-miR2104	OrBTB4.3	4.5	-1	1	22	3833	3854	GCGGCGAGGGGAUGCGAGCGUG	.:::.::::..::::: .:	AUUGCUUGCAUUUCCUCGAUGA	Cleavage		2
osa-miR2104	OrBTB10.13	4.5	-1	1	22	791	812	GCGGCGAGGGGAUGCGAGCGUG	:::::.:::::::::	UGGCGCAGCAUCUCCUCGCCGC	Cleavage		1
osa-miR2104	OrBTB4.1	4.5	-1	1	22	1775	1796	GCGGCGAGGGGAUGCGAGCGUG	...:: :::::. ::::.:::	UGUGCCAGCAUCUGCUCGUCGC	Cleavage		2
osa-miR2104	OrBTB10.8	4.5	-1	1	22	494	515	GCGGCGAGGGGAUGCGAGCGUG	...:: :::::. ::::.:::	UGUGCCAGCAUCUGCUCGUCGC	Cleavage		1
osa-miR2104	OrBTB10.9	4.5	-1	1	22	128	149	GCGGCGAGGGGAUGCGAGCGUG	...:: :::::. ::::.:::	UGUGCCAGCAUCUGCUCGUCGC	Cleavage		2
osa-miR2104	OrBTB10.9	4.5	-1	1	22	1109	1130	GCGGCGAGGGGAUGCGAGCGUG	...:: :::::. ::::.:::	UGUGCCAGCAUCUGCUCGUCGC	Cleavage		2
osa-miR2104	OrBTB10.7	4.5	-1	1	22	803	824	GCGGCGAGGGGAUGCGAGCGUG	...:: :::::. ::::.:::	UGUGCCAGCAUCUGCUCGUCGC	Cleavage		1
osa-miR2104	OrBTB6.7	4.5	-1	1	22	680	701	GCGGCGAGGGGAUGCGAGCGUG	:. : :::: .::::::::::	CGAGGUCGCCGUCCCUCGCCGC	Cleavage		1
osa-miR2104	OrBTB10.20	4.5	-1	1	22	1759	1781	GCGGCGAGGGGAUGC-GAGCGUG	:::: :::::..::.:..::	AUGGCUCAGCAUCUUCUUGUUGC	Cleavage		1
osa-miR2104	OrBTB10.6	4.5	-1	1	22	1160	1181	GCGGCGAGGGGAUGCGAGCGUG	:::: .. :::.::::::.	UCAGCUCCUGCCCCUUCGCCGU	Cleavage		1
osa-miR2106	OrBTB2.3	4.5	-1	1	21	455	475	CCGAGGUUUUCUGGAUACAUU	:::: : ::.::::: :::	UUUGUAGCAAGGAAACCCCGG	Cleavage		1
osa-miR2122	OrBTB10.20	4.5	-1	1	22	1804	1825	UUUCAAAAAUAACCUUUUGUUC	..: ::::::::: : ::::.	AGGCUAAAGGUUAUAUGUGAAG	Cleavage		1
osa-miR2275c	OrBTB8.18	4.5	-1	1	23	233	254	AGAAUUGGAGGAAAACAAACUGA	::: : : ::::::::::: ::	UCA-UAUCUUUUCCUCCAAAUCA	Cleavage		1
osa-miR2864.1	OrBTB8.6	4.5	-1	1	21	31	51	UUUUGCUGCCCUUGUUUUGCA	:::.::.: :::: :::.:	GCCAAGACGACGGCAUCAAGA	Translation		1
osa-miR2864.1	OrBTB3.3	4.5	-1	1	21	1808	1828	UUUUGCUGCCCUUGUUUUGCA	: :.:..:::::::.:.:	ACAACAGCGGGGGCAGCGAGA	Cleavage		1
osa-miR2868	OrBTB4.1	4.5	-1	1	20	187	206	UUGGUUUUGUGUAGUAGAAA	:::: ::. :::.::.:.:	GUUCUUCUGGACAGAAUCGA	Translation		1
osa-miR2873c	OrBTB8.12	4.5	-1	1	21	778	798	CAAAUGAAGUUGAGUUUGGAC	:: :..::: :::::::::	UUCAAGGCUCUACUUCAUUUU	Translation		1
osa-miR2874	OrBTB3.5	4.5	-1	1	24	1251	1274	AUGUGAACAGUGUCAAACAGUGUC	..::: ::::.: : :::::::	UCUGCUGGUUGAUAAUUUUCACAU	Translation		1
osa-miR2877	OrBTB6.8	4.5	-1	1	24	3316	3339	UUGCAUCCUCUGCACUUUGGGCCU	: :.:.: ::::.::.::: :	AUUCGCGAGGAGCAGGGGGUGCCA	Cleavage		1
osa-miR2918	OrBTB10.4	4.5	-1	1	21	322	342	AUCCGUGUUGUCUGCGCUUUA	.:::: .:::..:.::::	GCGAGCGGGGACGGCGCGGAC	Cleavage		1
osa-miR2918	OrBTB10.1	4.5	-1	1	21	727	747	AUCCGUGUUGUCUGCGCUUUA	.: ::..:::.:::.:::	GUGAACGUGGACGACAUGGAG	Cleavage		1
osa-miR2925	OrBTB9.2	4.5	-1	1	19	673	691	UGGCGGCCGCGGGCUUCGU	:::.:: :::: :.::.::	ACGGAGACCGCAGUCGUCA	Cleavage		1
osa-miR2925	OrBTB10.6	4.5	-1	1	19	1585	1603	UGGCGGCCGCGGGCUUCGU	:: :.:::.:::::::.	UCGUCGUCCGUGGCCGCCG	Cleavage		1
osa-miR2926	OrBTB6.3	4.5	-1	1	20	184	203	AGGUCGUCGACGUUGGUGCU	.::.:::::::: :::: :	GGCGCCAACGUCAACGAGCG	Cleavage		1
osa-miR2926	OrBTB3.7	4.5	-1	1	20	2044	2063	AGGUCGUCGACGUUGGUGCU	.:::.:.::::: .:: :::	GGCAUCGACGUCCGCGUCCU	Cleavage		1
osa-miR2926	OrBTB7.1	4.5	-1	1	20	232	251	AGGUCGUCGACGUUGGUGCU	.::.::.::::: .:: :::	GGCGCCGACGUCCGCGCCCU	Cleavage		1
osa-miR2926	OrBTB4.5	4.5	-1	1	20	1594	1613	AGGUCGUCGACGUUGGUGCU	::..:. :::::::::: :	UGCGUCGUCGUCGACGACAU	Cleavage		1
osa-miR2926	OrBTB10.3	4.5	-1	1	20	718	737	AGGUCGUCGACGUUGGUGCU	::.:: :::::::::: :	GUCAUCACCGUCGACGACAU	Cleavage		1
osa-miR2926	OrBTB10.10	4.5	-1	1	20	1123	1142	AGGUCGUCGACGUUGGUGCU	:: ::::.: :::::::.	UGCCCCAAUGGCGACGACUC	Translation		2
osa-miR2926	OrBTB7.6	4.5	-1	1	20	355	374	AGGUCGUCGACGUUGGUGCU	:.:: .::::::: ::::	GCCGCCUGCGUCGACUACCU	Cleavage		1
osa-miR2927	OrBTB8.3	4.5	-1	1	23	369	391	UGUCGUCGUCGAUGGAGCCCAUG	: : :::::::::.:: :.	CCGCGUCGCCAUCGACGGCGUCG	Cleavage		3
osa-miR2927	OrBTB4.6	4.5	-1	1	23	1313	1333	UGUCGUCGUCGAUGGAGCCCAUG	:: ::: ::::::::::::.::	CAAGGG--CCAUCGACGACGGCA	Cleavage		4
osa-miR2927	OrBTB4.6	4.5	-1	1	23	1688	1710	UGUCGUCGUCGAUGGAGCCCAUG	.: : : .:.:::.::::::..	GGUCGUCGUCGUCGGCGACGAUG	Cleavage		4
osa-miR2927	OrBTB4.6	4.5	-1	1	23	1647	1669	UGUCGUCGUCGAUGGAGCCCAUG	::: :. ::::::::::.	GGAUGGCGACGACGACGACGACG	Cleavage		4
osa-miR2927	OrBTB10.5	4.5	-1	1	23	771	793	UGUCGUCGUCGAUGGAGCCCAUG	:.:: : .:.:::::::::.::	CGUGCACGUCGUCGACGACGGCA	Cleavage		2
osa-miR2927	OrBTB10.5	4.5	-1	1	23	1395	1417	UGUCGUCGUCGAUGGAGCCCAUG	.:: : .:.:::::::::.::	GGUGCACGUCGUCGACGACGGCA	Cleavage		2
osa-miR2927	OrBTB8.23	4.5	-1	1	23	2331	2353	UGUCGUCGUCGAUGGAGCCCAUG	::: :. ::::::::::.	CGGCGGCGGCGGCGACGACGACG	Cleavage		6
osa-miR2927	OrBTB4.5	4.5	-1	1	23	1590	1612	UGUCGUCGUCGAUGGAGCCCAUG	:: .:.::: ::::::::	GAGCUGCGUCGUCGUCGACGACA	Cleavage		3
osa-miR2927	OrBTB4.5	4.5	-1	1	23	1317	1339	UGUCGUCGUCGAUGGAGCCCAUG	::: ::. ::.::.::::.	CCGCGGCCCCGGCGGCGGCGACG	Cleavage		3
osa-miR2927	OrBTB10.4	4.5	-1	1	23	2613	2635	UGUCGUCGUCGAUGGAGCCCAUG	.:: : .:.:::::::::.::	GGUGCACGUCGUCGACGACGGCA	Cleavage		2
osa-miR2927	OrBTB1.5	4.5	-1	1	23	1110	1132	UGUCGUCGUCGAUGGAGCCCAUG	:.: :: ::.::::::.:: ::	CGUCCGCACCGUCGACGGCGUCA	Cleavage		1
osa-miR2927	OrBTB8.15	4.5	-1	1	23	162	184	UGUCGUCGUCGAUGGAGCCCAUG	:::::: ::::.: ::.:.	AUCAGGCUCCUUCGAUGUCGGCG	Cleavage		1
osa-miR2927	OrBTB10.6	4.5	-1	1	23	2934	2956	UGUCGUCGUCGAUGGAGCCCAUG	:: : ::: :.:::::::::.	CACCGACUCACUUGACGACGACG	Cleavage		2
osa-miR2927	OrBTB10.14	4.5	-1	1	21	1	21	UGUCGUCGUCGAUGGAGCCCA	::: :: :::::::::..	AUGGCGACAACGACGACGAUG	Cleavage		1
osa-miR2927	OrBTB10.21	4.5	-1	1	21	1	21	UGUCGUCGUCGAUGGAGCCCA	::: :: :::::.::::.	AUGGCGACAACGACGGCGACG	Cleavage		1
osa-miR2930	OrBTB3.7	4.5	-1	1	22	616	637	UUCUCUUCUCUCGCGCGUGGCC	:: :: . ::::.:::::::.	GGGAACCUCCGAGGGAAGAGAG	Cleavage		1
osa-miR2930	OrBTB8.2	4.5	-1	1	22	1072	1093	UUCUCUUCUCUCGCGCGUGGCC	: :.:.:.::::.:::.:	UUUGAAGUGUGGGAGAGGAGGA	Cleavage		1
osa-miR2931	OrBTB9.3	4.5	-1	1	20	890	909	CUUUAUUGUUGAUGUCAAAA	::::::::::: :..::	CGGUGACAUCAACACUGGAG	Cleavage		1
osa-miR319a-5p	OrBTB8.6	4.5	-1	1	21	1549	1569	AGCUGCCGAAUCAUCCAUUCA	.::::::::: .::..::	AAGAUGGAUGAUGUGGUGGCA	Cleavage		1
osa-miR319a-5p	OrBTB8.8	4.5	-1	1	21	1723	1743	AGCUGCCGAAUCAUCCAUUCA	.::::::::: .::..::	AAGAUGGAUGAUGUGGUGGCA	Cleavage		1
osa-miR390-5p	OrBTB1.4	4.5	-1	1	21	478	498	AAGCUCAGGAGGGAUAGCGCC	: : .:::. .:.::::::::	GACUUUAUUAUUUCUGAGCUU	Cleavage		1
osa-miR395b	OrBTB6.4	4.5	-1	1	21	707	727	GUGAAGUGUUUGGGGGAACUC	::::..:.:.::.::::	ACCUUCCUUCGAGCAUUUCAA	Cleavage		1
osa-miR395c	OrBTB6.2	4.5	-1	1	21	452	472	GUGAAGUGUUUGGAGGAACUC	:::.:::::::...:::	AUGUUUCUCCAAAUGUUUCCA	Cleavage		1
osa-miR395d	OrBTB6.4	4.5	-1	1	21	707	727	GUGAAGUGUUUGGGGGAACUC	::::..:.:.::.::::	ACCUUCCUUCGAGCAUUUCAA	Cleavage		1
osa-miR395e	OrBTB6.4	4.5	-1	1	21	707	727	GUGAAGUGUUUGGGGGAACUC	::::..:.:.::.::::	ACCUUCCUUCGAGCAUUUCAA	Cleavage		1
osa-miR395g	OrBTB6.4	4.5	-1	1	21	707	727	GUGAAGUGUUUGGGGGAACUC	::::..:.:.::.::::	ACCUUCCUUCGAGCAUUUCAA	Cleavage		1
osa-miR395h	OrBTB6.4	4.5	-1	1	21	707	727	GUGAAGUGUUUGGGGGAACUC	::::..:.:.::.::::	ACCUUCCUUCGAGCAUUUCAA	Cleavage		1
osa-miR395i	OrBTB6.4	4.5	-1	1	21	707	727	GUGAAGUGUUUGGGGGAACUC	::::..:.:.::.::::	ACCUUCCUUCGAGCAUUUCAA	Cleavage		1
osa-miR395j	OrBTB6.4	4.5	-1	1	21	707	727	GUGAAGUGUUUGGGGGAACUC	::::..:.:.::.::::	ACCUUCCUUCGAGCAUUUCAA	Cleavage		1
osa-miR395k	OrBTB6.4	4.5	-1	1	21	707	727	GUGAAGUGUUUGGGGGAACUC	::::..:.:.::.::::	ACCUUCCUUCGAGCAUUUCAA	Cleavage		1
osa-miR395l	OrBTB6.4	4.5	-1	1	21	707	727	GUGAAGUGUUUGGGGGAACUC	::::..:.:.::.::::	ACCUUCCUUCGAGCAUUUCAA	Cleavage		1
osa-miR395m	OrBTB6.4	4.5	-1	1	21	707	727	GUGAAGUGUUUGGGGGAACUC	::::..:.:.::.::::	ACCUUCCUUCGAGCAUUUCAA	Cleavage		1
osa-miR395n	OrBTB6.4	4.5	-1	1	21	707	727	GUGAAGUGUUUGGGGGAACUC	::::..:.:.::.::::	ACCUUCCUUCGAGCAUUUCAA	Cleavage		1
osa-miR395o	OrBTB6.8	4.5	-1	1	21	1919	1939	AUGAAGUGUUUGGAGGAACUC	::::::.:: :::..: ::::	GAGUUCUUCAAAAUGCGUCAU	Cleavage		1
osa-miR395o	OrBTB6.2	4.5	-1	1	21	452	472	AUGAAGUGUUUGGAGGAACUC	:::.:::::::...:::	AUGUUUCUCCAAAUGUUUCCA	Cleavage		1
osa-miR395p	OrBTB6.4	4.5	-1	1	21	707	727	GUGAAGUGUUUGGGGGAACUC	::::..:.:.::.::::	ACCUUCCUUCGAGCAUUUCAA	Cleavage		1
osa-miR395q	OrBTB6.4	4.5	-1	1	21	707	727	GUGAAGUGUUUGGGGGAACUC	::::..:.:.::.::::	ACCUUCCUUCGAGCAUUUCAA	Cleavage		1
osa-miR395r	OrBTB6.4	4.5	-1	1	21	707	727	GUGAAGUGUUUGGGGGAACUC	::::..:.:.::.::::	ACCUUCCUUCGAGCAUUUCAA	Cleavage		1
osa-miR395s	OrBTB6.4	4.5	-1	1	21	707	727	GUGAAGUGUUUGGGGGAACUC	::::..:.:.::.::::	ACCUUCCUUCGAGCAUUUCAA	Cleavage		1
osa-miR395t	OrBTB6.2	4.5	-1	1	21	452	472	GUGAAGUGUUUGGGGAAACUC	:::::.:::::...:::	AUGUUUCUCCAAAUGUUUCCA	Cleavage		1
osa-miR395u	OrBTB6.7	4.5	-1	1	21	225	245	GUGAAGCGUUUGGGGGAAAUC	.: ::..::::.::. ::::	UGUCUCUUCCAAGCGUCUCAC	Cleavage		1
osa-miR395w	OrBTB5.1	4.5	-1	1	22	1477	1498	GUGAAGUGUUUGGGGGAUUCUC	: .: :.:..::.:::::::	CACGAGCUCUUAAGCACUUCAA	Cleavage		1
osa-miR395y	OrBTB6.4	4.5	-1	1	21	707	727	GUGAAGUGUUUGGGGGAACUC	::::..:.:.::.::::	ACCUUCCUUCGAGCAUUUCAA	Cleavage		1
osa-miR396a-5p	OrBTB8.23	4.5	-1	1	21	2724	2744	UUCCACAGCUUUCUUGAACUG	:: :: .:::::::::.:	GUGUGCACAGAAGCUGUGGGA	Cleavage		1
osa-miR396a-5p	OrBTB3.6	4.5	-1	1	21	616	636	UUCCACAGCUUUCUUGAACUG	:: :: .:::::::::.:	GUGUGCACAGAAGCUGUGGGA	Cleavage		1
osa-miR396b-5p	OrBTB8.23	4.5	-1	1	21	2724	2744	UUCCACAGCUUUCUUGAACUG	:: :: .:::::::::.:	GUGUGCACAGAAGCUGUGGGA	Cleavage		1
osa-miR396b-5p	OrBTB3.6	4.5	-1	1	21	616	636	UUCCACAGCUUUCUUGAACUG	:: :: .:::::::::.:	GUGUGCACAGAAGCUGUGGGA	Cleavage		1
osa-miR396c-5p	OrBTB8.23	4.5	-1	1	21	2724	2744	UUCCACAGCUUUCUUGAACUU	:: :: .:::::::::.:	GUGUGCACAGAAGCUGUGGGA	Cleavage		1
osa-miR396c-5p	OrBTB3.6	4.5	-1	1	21	616	636	UUCCACAGCUUUCUUGAACUU	:: :: .:::::::::.:	GUGUGCACAGAAGCUGUGGGA	Cleavage		1
osa-miR3979-5p	OrBTB6.8	4.5	-1	1	20	1750	1769	UCUCUCUCUCCCUUGAAGGC	.::..:::::::: :.::	UGUUUUGAGGGAGAGUGGGA	Cleavage		1
osa-miR3979-5p	OrBTB3.7	4.5	-1	1	20	620	638	UCUCUCUCUCCCUUGAAGGC	::: :.::::: :::::::	ACCUCCGAGGGA-AGAGAGA	Cleavage		1
osa-miR3982-3p	OrBTB6.5	4.5	-1	1	21	220	240	AGUUGCCUACAUGGAGCGCCA	:::: ::.::: :::.::	GAGCGCACCGUGUCGGCGACG	Cleavage		1
osa-miR398a	OrBTB8.2	4.5	-1	1	21	1919	1939	UGUGUUCUCAGGUCACCCCUU	.:::: ::.::: ::.:.:.	UGGGGGCGAUCUGCGAGCGCG	Cleavage		1
osa-miR399e	OrBTB6.2	4.5	-1	1	21	550	570	UGCCAAAGGAGAUUUGCCCAG	::..:::::.. ::::::	GCAGGUGAAUCUUUCUUGGCA	Cleavage		1
osa-miR399f	OrBTB6.2	4.5	-1	1	21	550	570	UGCCAAAGGAGAUUUGCCCAG	::..:::::.. ::::::	GCAGGUGAAUCUUUCUUGGCA	Cleavage		1
osa-miR399g	OrBTB6.2	4.5	-1	1	21	550	570	UGCCAAAGGAGAUUUGCCCAG	::..:::::.. ::::::	GCAGGUGAAUCUUUCUUGGCA	Cleavage		1
osa-miR413	OrBTB10.10	4.5	-1	1	21	2281	2301	CUAGUUUCACUUGUUCUGCAC	: ::::::::. ::...:::	GGGCAGAACAGCUGGGGCUAC	Translation		1
osa-miR413	OrBTB6.1	4.5	-1	1	21	461	481	CUAGUUUCACUUGUUCUGCAC	::::.::. ::::.::.:	GGUCAGAGCAGCUGAAGCUGG	Translation		1
osa-miR413	OrBTB3.5	4.5	-1	1	21	917	937	CUAGUUUCACUUGUUCUGCAC	::::::. . :::::::.:	UAGCAGAAUUGCUGAAACUGG	Translation		1
osa-miR414	OrBTB8.24	4.5	-1	1	21	6942	6962	UCAUCCUCAUCAUCAUCGUCC	.::: ::::.:: :::::	CAGCGAGGAUGGUGCGGAUGU	Cleavage		1
osa-miR444a-3p.1	OrBTB7.2	4.5	-1	1	21	1035	1055	UUGCUGCCUCAAGCUUGCUGC	::::: ::: :: :::.::	UGAGCAAUCUUCAGACAGUAA	Translation		1
osa-miR444b.1	OrBTB7.6	4.5	-1	1	21	805	825	UGUUGUCUCAAGCUUGCUGCC	:::::::: ::::..:..	UUGAGCAAGCUGGAGAUGAUG	Translation		1
osa-miR444c.1	OrBTB7.6	4.5	-1	1	21	805	825	UGUUGUCUCAAGCUUGCUGCC	:::::::: ::::..:..	UUGAGCAAGCUGGAGAUGAUG	Translation		1
osa-miR444d.1	OrBTB7.2	4.5	-1	1	21	1035	1055	UUGCUGCCUCAAGCUUGCUGC	::::: ::: :: :::.::	UGAGCAAUCUUCAGACAGUAA	Translation		1
osa-miR5075	OrBTB1.1	4.5	-1	1	21	129	149	UUCUCCGUCGCCGCCGUCCGC	::.:::.::::.:: ::.	AGGGGCGGUGGCGGCGCAGGC	Cleavage		3
osa-miR5075	OrBTB2.6	4.5	-1	1	21	237	257	UUCUCCGUCGCCGCCGUCCGC	:.::::::::.:::::	GGCGGCGGCGGCGGCGGAGUG	Cleavage		1
osa-miR5075	OrBTB6.1	4.5	-1	1	21	1558	1578	UUCUCCGUCGCCGCCGUCCGC	::.: :::::.:::::.	GACGAUGUCGGCGGCGGAGGC	Cleavage		3
osa-miR5075	OrBTB10.6	4.5	-1	1	21	2947	2967	UUCUCCGUCGCCGCCGUCCGC	:::: ::::::::: ::	GACGACGACGGCGACGGCGAC	Cleavage		3
osa-miR5075	OrBTB6.8	4.5	-1	1	21	24	44	UUCUCCGUCGCCGCCGUCCGC	:.:::::: :: ::::::	CAAGGCGGCGGGGAAGGAGAA	Translation		2
osa-miR5075	OrBTB8.24	4.5	-1	1	21	6973	6993	UUCUCCGUCGCCGCCGUCCGC	:. : ::::::::.::: ::.	GUCGUCGGCGGCGGCGGCGAG	Cleavage		1
osa-miR5075	OrBTB8.21	4.5	-1	1	21	1554	1574	UUCUCCGUCGCCGCCGUCCGC	::::::::::.::: :.	UUCGACGGCGGCGGCGGCGGU	Cleavage		1
osa-miR5075	OrBTB4.6	4.5	-1	1	21	1371	1391	UUCUCCGUCGCCGCCGUCCGC	:.:: .: ::::: ::::::.	GUGGCUGACGGCGUCGGAGAG	Cleavage		2
osa-miR5075	OrBTB10.13	4.5	-1	1	21	140	160	UUCUCCGUCGCCGCCGUCCGC	::: :::::: ..::::::	UCGGCGGGCGGCAGUGGAGAA	Cleavage		1
osa-miR5075	OrBTB9.2	4.5	-1	1	21	930	950	UUCUCCGUCGCCGCCGUCCGC	: .:::: .:::::::::	GACGCUGGCGCUGACGGAGAA	Translation		1
osa-miR5076	OrBTB1.4	4.5	-1	1	22	1889	1910	GAAAUGGGAGCAGAGCAGGUUU	:. :. :::::.:..::::	AUUCUGGUGCUGCUUCUGUUUC	Cleavage		1
osa-miR5077	OrBTB10.15	4.5	-1	1	19	81	99	GUUCGCGUCGGGUUCACCA	::::.::.:::.:.: ::	CGGUGGACUCGAUGUGUAC	Cleavage		1
osa-miR5082	OrBTB10.1	4.5	-1	1	24	1083	1106	UGCGAUGAUGGCCGCGCGGGUUCA	::. :.::: : : ::::::::::	UGGCCUCGCCCUGGCAUCAUCGCA	Translation		1
osa-miR5143a	OrBTB1.2	4.5	-1	1	24	765	788	UGUGGUAUGUUGGCAAUGUAGGAA	::.: :. .::::::.:::	UGAGAACGUGGUAGACAUACUACA	Cleavage		1
osa-miR5143a	OrBTB1.4	4.5	-1	1	24	586	609	UGUGGUAUGUUGGCAAUGUAGGAA	: ::::::: .:.:::::	GGUUAUCUUUGCCAAAGUGCCACA	Cleavage		1
osa-miR5143b	OrBTB1.2	4.5	-1	1	24	765	788	UGUGGUAUGUUGGCAAUGUAGGAA	::.: :. .::::::.:::	UGAGAACGUGGUAGACAUACUACA	Cleavage		1
osa-miR5143b	OrBTB1.4	4.5	-1	1	24	586	609	UGUGGUAUGUUGGCAAUGUAGGAA	: ::::::: .:.:::::	GGUUAUCUUUGCCAAAGUGCCACA	Cleavage		1
osa-miR5148a	OrBTB3.3	4.5	-1	1	24	977	1000	UGAGGGGUAGAAAUGUCAUAUCAU	:: :.::::::.:..: ::	AAACCAUCAUAUUUCUGCUUCCCA	Cleavage		1
osa-miR5148b	OrBTB3.3	4.5	-1	1	24	977	1000	UGAGGGGUAGAAAUGUCAUAUCAU	:: :.::::::.:..: ::	AAACCAUCAUAUUUCUGCUUCCCA	Cleavage		1
osa-miR5148c	OrBTB3.3	4.5	-1	1	24	977	1000	UGAGGGGUAGAAAUGUCAUAUCAU	:: :.::::::.:..: ::	AAACCAUCAUAUUUCUGCUUCCCA	Cleavage		1
osa-miR5150-3p	OrBTB10.10	4.5	-1	1	24	853	876	AGAAGCUGCAGCUGUCAGAAGCUC	::::: ::: :. ::::::	GUGAAUCUGAAAGCAGUUGCUUCU	Translation		1
osa-miR5150-5p	OrBTB8.16	4.5	-1	1	24	77	100	AGCUUCUGACAGCUGCAGUUUCUC	:::: . .::::::..:::	ACUCCACUGAGCUUGUCAGGGGCU	Cleavage		1
osa-miR5151	OrBTB6.8	4.5	-1	1	22	1516	1536	UAAUGAUGUGGGUACGAAUGAA	.:::: :...:::.::.:::	AAUAUUC-UGUUCACGUCGUUA	Cleavage		1
osa-miR5152-5p	OrBTB7.1	4.5	-1	1	21	1026	1045	GUAGGGAUAGGCAUGAUCUCU	.:::: :::::: .:::::.:	GGAGA-CAUGCCCGUCCCUGC	Cleavage		1
osa-miR5152-5p	OrBTB4.5	4.5	-1	1	21	2092	2112	GUAGGGAUAGGCAUGAUCUCU	::.: :: ::: :::::::	UCAGGUGAUCCCUCUCCCUAC	Cleavage		1
osa-miR5157a-3p	OrBTB4.3	4.5	-1	1	24	1964	1987	AGAAGUUGUGGCUAUCAAAAAGUU	: :: :: .:::::.::: ::	UCGUCUUGGACGGCCACGACUACU	Cleavage		1
osa-miR5157b-3p	OrBTB4.3	4.5	-1	1	24	1964	1987	AGAAGUUGUGGCUAUCAAAAAGUU	: :: :: .:::::.::: ::	UCGUCUUGGACGGCCACGACUACU	Cleavage		1
osa-miR528-3p	OrBTB9.4	4.5	-1	1	21	1630	1650	CCUGUGCUUGCCUCUUCCAUU	:. :::.::::::.: ::::	AGGGGAGGAGGCAGGAACAGC	Cleavage		1
osa-miR529a	OrBTB8.9	4.5	-1	1	20	1077	1096	CUGUACCCUCUCUCUUCUUC	::::::: . :::::..::	AAAGAAGAUGAAGGGUGUAG	Translation		1
osa-miR529a	OrBTB8.13	4.5	-1	1	20	1468	1487	CUGUACCCUCUCUCUUCUUC	.::. ::::::::: :::	AGAGGCGAGAGAGGGCACAA	Cleavage		1
osa-miR530-5p	OrBTB8.2	4.5	-1	1	20	572	591	UGCAUUUGCACCUGCACCUA	::::.::: :::.:::..	ACGGUGUAGGAGCAGAUGUG	Translation		1
osa-miR5340	OrBTB4.1	4.5	-1	1	23	1179	1201	UGAUGACGUGGAUGAAUUUCAAA	.:.: :::: :.:::.:::	CGGCGAGUACAUCGAUGUCGUCA	Translation		1
osa-miR535-3p	OrBTB10.22	4.5	-1	1	21	695	715	GUGCUUUCUCCCGUUGUCACU	:::::::: :::. ::::	UAGGACAACGGAAGAGCGCAC	Translation		1
osa-miR535-3p	OrBTB10.20	4.5	-1	1	21	2033	2053	GUGCUUUCUCCCGUUGUCACU	:: :::. ::::::.:::	CUUGUCAAUUGGAGAAGGCAA	Cleavage		1
osa-miR5489	OrBTB6.8	4.5	-1	1	21	2303	2323	CAGGUGUUCUCGAUGGCUUCC	:::::: . ::.::::.::	UUAAGCCAGUAAGGACACUUG	Translation		1
osa-miR5491	OrBTB3.7	4.5	-1	1	21	423	443	UGAAAUGGAGGCUCGUUGUAC	: :::.::::: ::::::.	AUCCAAUGAGCCACCAUUUUU	Cleavage		1
osa-miR5493	OrBTB8.19	4.5	-1	1	21	175	194	AGCCGGGCUCGGUCGCGCGUG	::.:::: ::::.:::: :::	CAUGCGC-ACCGGGCCCUGCU	Cleavage		1
osa-miR5500	OrBTB6.2	4.5	-1	1	22	732	753	AUCACUGAUGAAAUCUUGCGGC	: :::. :: ::.:::::::	UCAGCAGCAUGUCGUCAGUGAC	Cleavage		1
osa-miR5503	OrBTB3.3	4.5	-1	1	22	468	489	UUCGGAUCUUUCUAGAGGCAUU	:. :::::::: .:..:::	UGAGUAUCUAGAAAUGUUUGAA	Cleavage		1
osa-miR5503	OrBTB4.1	4.5	-1	1	22	2716	2737	UUCGGAUCUUUCUAGAGGCAUU	:.. . .::.:::::::::	GCGGUUAUCGGAGAGAUCCGAA	Cleavage		1
osa-miR5505	OrBTB3.4	4.5	-1	1	22	719	740	GAGGAUUCGGUAUUGAUCGCUA	: ::::: :.:.:.:::::.	CUGAGAUCAUUGCUGGAUCCUU	Cleavage		1
osa-miR5506	OrBTB8.21	4.5	-1	1	21	1163	1183	UGGAUCGCUUCGUCUGAUGGU	.::::::.::..:::: :.	UUCAUCAGGCGGGGCGACCUC	Cleavage		1
osa-miR5506	OrBTB8.24	4.5	-1	1	21	3856	3876	UGGAUCGCUUCGUCUGAUGGU	.:.: : .::::::::::.	UUCGUGAAGCGAAGCGAUCUC	Cleavage		2
osa-miR5506	OrBTB8.24	4.5	-1	1	21	5659	5679	UGGAUCGCUUCGUCUGAUGGU	.:.: : .::::::::::.	UUCGUGAAGCGAAGCGAUCUC	Cleavage		2
osa-miR5507	OrBTB8.5	4.5	-1	1	20	1	20	AAUGAGAAUGAUGACCCGGU	:. ::: :.::::::::.:	AUGGGGGCGUCAUUCUCGUC	Cleavage		1
osa-miR5515	OrBTB5.1	4.5	-1	1	21	1562	1582	CCGAUGGUUGUUCUACAGGUG	::: ::: .:::::::: :	UCCCUUUAGUGCAACCAUCUG	Cleavage		1
osa-miR5516a	OrBTB4.5	4.5	-1	1	21	3634	3654	CUCAUUGCUUCGGUAGGCUGG	:. :::::::: .:::: :::	CUCGCCUACCGCGGCAAGGAG	Translation		1
osa-miR5516b	OrBTB4.5	4.5	-1	1	21	3634	3654	CUCAUUGCUUCGGUAGGCUGG	:. :::::::: .:::: :::	CUCGCCUACCGCGGCAAGGAG	Translation		1
osa-miR5531	OrBTB8.21	4.5	-1	1	22	396	416	ACUGACUGCCUUGAGCUCCGGG	.::::: : :::::::::.::	GUCGGAGGU-AAGGCAGUCGGU	Cleavage		1
osa-miR5535	OrBTB8.4	4.5	-1	1	22	355	376	UCUGCGUGAUUGAAGUCUGCAU	: .:: ::..::..::::::	GAGGGGAAUUUGAUUGCGCAGA	Cleavage		1
osa-miR5536	OrBTB7.2	4.5	-1	1	22	1397	1418	AAUGGUAGUGACAUUAUGGUAG	::::: :: :.::.:::::	AGACCAUCCUGACGCUGCCAUU	Translation		1
osa-miR5537	OrBTB10.14	4.5	-1	1	22	1059	1080	AAUGUUUGUAUGGAUCGUUUGU	::::. : ::.::.:.:.:::	UCAAAUUAACCGUAUAGAUAUU	Cleavage		1
osa-miR5540	OrBTB10.23	4.5	-1	1	21	642	662	UUGUGCGAGAUCGACGGUAUA	::: :::: ::.:::::.	ACCACCAUCGAACUUGCACAG	Translation		1
osa-miR5791	OrBTB8.4	4.5	-1	1	21	925	945	UUGCAGGAGACUAGAGACCAG	::: : :.:.::::.::::..	CUGUUAUUUGGUCUUCUGCGG	Cleavage		1
osa-miR5793	OrBTB9.2	4.5	-1	1	21	284	304	CGAGGACGAGAUACAGUGCAG	:.. : ::::::::::::	UGGUGGUCGAUCUCGUCCUCG	Cleavage		1
osa-miR5796	OrBTB8.20	4.5	-1	1	21	162	182	UCAUUCAGGAUUGAAGCCGCC	::::. :.:: ::::::::	CGCGGUGGCGAUGCUGAAUGA	Cleavage		1
osa-miR5809	OrBTB8.24	4.5	-1	1	20	6967	6986	UCGUCGCCGGCGACCACAGC	:: ::::.:::::.::.	UUCGUCGUCGUCGGCGGCGG	Cleavage		2
osa-miR5809	OrBTB8.23	4.5	-1	1	20	2637	2656	UCGUCGCCGGCGACCACAGC	:. :: ::::.:: ::::::	GUCGUCGUCGUCGUCGACGA	Cleavage		1
osa-miR5809	OrBTB6.6	4.5	-1	1	20	811	830	UCGUCGCCGGCGACCACAGC	: :: ::::::::: :::	CAUCUGCUCGCCGGCGCCGA	Cleavage		2
osa-miR5809	OrBTB10.11	4.5	-1	1	20	19	38	UCGUCGCCGGCGACCACAGC	:: : :::: :::::.::.	UCUUUCGUCGGCGGCGGCGG	Translation		1
osa-miR5813	OrBTB10.3	4.5	-1	1	22	1129	1150	AAGCAGCGACUCUGGUCAUGGA	.:::: ::: .::.::::::	CUCAUGUCCAAGGUUGCUGCUC	Cleavage		1
osa-miR5819	OrBTB8.18	4.5	-1	1	21	550	569	AGGACGAGGGGAACGGCGGCG	: ::::::::::: :::.:	GCCAGCCGUUCCCCU-GUCUU	Cleavage		1
osa-miR5820	OrBTB1.4	4.5	-1	1	21	1806	1826	UGGCAGAGAUUGAUCGAGGAA	: : :.:.:.:::::. ::::	UGCAUUGGUUAAUCUUAGCCA	Cleavage		1
osa-miR5830	OrBTB10.17	4.5	-1	1	24	1287	1310	AUGUAGAUGAGGUGAUGUUACACA	:: : ::.:::::::::	AGCUCUACUUAACUUCAUCUACAC	Cleavage		1
osa-miR5830	OrBTB3.1	4.5	-1	1	24	345	368	AUGUAGAUGAGGUGAUGUUACACA	:. .: :.::::::::::	CGACAAGGGUAAUCUCAUCUACAA	Cleavage		1
osa-miR5832	OrBTB10.3	4.5	-1	1	21	180	200	UUGGCGGAGCGGUUGCUGUCA	.:.::.:.::::::: ::	CAGCGGCGAUCGCUCCGACAC	Cleavage		1
osa-miR5833	OrBTB5.4	4.5	-1	1	21	377	397	UCCUCCUCGGGCUCAUCGGGC	:..:. ::: .:::::::::	UCUUGGAGAGGUCGAGGAGGA	Translation		1
osa-miR5833	OrBTB8.24	4.5	-1	1	21	3165	3185	UCCUCCUCGGGCUCAUCGGGC	:::: :: :.::::::: :	CACCGACGAACUCGAGGAGAA	Cleavage		1
osa-miR5836	OrBTB8.14	4.5	-1	1	21	965	985	UGAGCAGCCGGACCAUGGGAU	:.:. ::::::::::::	GGCUCGGCCUCCGGCUGCUCA	Cleavage		1
osa-miR6249a	OrBTB8.13	4.5	-1	1	21	190	210	CGUGAAGAGCUCGCCGGCGGC	.:: :: ::::::: ::::	UUCGGCGUCGAGCUCCUCACC	Cleavage		2
osa-miR6249a	OrBTB4.2	4.5	-1	1	21	658	678	CGUGAAGAGCUCGCCGGCGGC	:.:: ::::::: ::::.::	GUCGGCGGCGAGACCUUCGCG	Cleavage		1
osa-miR6249b	OrBTB8.13	4.5	-1	1	21	190	210	CGUGAAGAGCUCGCCGGCGGC	.:: :: ::::::: ::::	UUCGGCGUCGAGCUCCUCACC	Cleavage		2
osa-miR6249b	OrBTB4.2	4.5	-1	1	21	658	678	CGUGAAGAGCUCGCCGGCGGC	:.:: ::::::: ::::.::	GUCGGCGGCGAGACCUUCGCG	Cleavage		1
osa-miR6250	OrBTB6.6	4.5	-1	1	22	370	391	GGGGAUAGAUCGACGCGUCAAG	:: :: ::::::. :::::.:	CUGGAGGCGUCGGGCUAUCUCA	Cleavage		1
osa-miR6251	OrBTB8.20	4.5	-1	1	21	342	362	UGUGUAGCCACAUUGUAAGGG	:.:: .: ::::::.::::.	CUCUCGCUAUGUGGUUACAUU	Cleavage		1
osa-miR6253	OrBTB5.4	4.5	-1	1	22	973	994	GAGGAAAGUGGGCAGUUGGGUU	.::.::::.: .::::.:.	CCAUCAGCUGCUCCUUUUCUUU	Cleavage		1
osa-miR6254	OrBTB3.3	4.5	-1	1	21	1076	1096	UGCUCCGGAUAUUAUGGCAUG	: ::.:::.:::::. :: ::	CUUGUCAUGAUAUCUUGAUCA	Cleavage		1
osa-miR6256	OrBTB6.4	4.5	-1	1	22	64	85	GUAGUACUCGGUUGUAGGUGUA	:: .:: :.::::.::.::.:	AACUUCUCCGACCGGGUGCUGC	Cleavage		1
osa-miR7693-3p	OrBTB4.5	4.5	-1	1	22	3495	3516	GACGUCCAUCGAUGAAGAGCGA	::: ::.:.:::::::: :	CGGCUACUCGUUGAUGGACGGC	Cleavage		1
osa-miR810b.2	OrBTB7.2	4.5	-1	1	21	669	689	AAGUGAUUUAAUUAUGCCGUU	:.: :::. ::::::.:.::	CAUGUCAUGCUUAAAUUAUUU	Cleavage		1
osa-miR812n-3p	OrBTB4.2	4.5	-1	1	24	634	657	ACGGAAAAUCAUGGCUGCACUUAA	..: :::: :.::.: ::::::	AAGGGCGCAGACGUGGUGUUCCGU	Cleavage		1
osa-miR812q	OrBTB6.1	4.5	-1	1	24	1116	1139	ACGUUGGGUACGAAUAUCUACGGC	::::.:::: . ::.::::	UCAAGAGAUGUUCGAGACCGACGU	Translation		1
osa-miR812q	OrBTB8.24	4.5	-1	1	24	381	404	ACGUUGGGUACGAAUAUCUACGGC	: ::: .:::::..::..::	CGAGAAGAAGUUCGUGUCCGGCGA	Cleavage		1
osa-miR812t	OrBTB4.2	4.5	-1	1	24	634	657	ACGGAAAAUCAUGGCUGCACUUAA	..: :::: :.::.: ::::::	AAGGGCGCAGACGUGGUGUUCCGU	Cleavage		1
osa-miR812u	OrBTB4.2	4.5	-1	1	24	634	657	ACGGAAAAUCAUGGCUGCACUUAA	..: :::: :.::.: ::::::	AAGGGCGCAGACGUGGUGUUCCGU	Cleavage		1
osa-miR1425-5p	OrBTB10.22	5	-1	1	21	283	303	UAGGAUUCAAUCCUUGCUGCU	:::::::.:::::: :::.	AGCAGCAGGGAUUGCAUCUCC	Cleavage		1
osa-miR1425-5p	OrBTB3.3	5	-1	1	21	553	573	UAGGAUUCAAUCCUUGCUGCU	: : ::::::: :::: ::	GCCUGGAAGGAUUCAAUCAUA	Cleavage		1
osa-miR1426	OrBTB10.5	5	-1	1	21	2	22	AGAAUCUUGAUGAUGAUUAAA	: : .::.::::::: :: ::	UGUCGUCGUCAUCAACAUCCU	Cleavage		2
osa-miR1427	OrBTB7.6	5	-1	1	21	452	472	UGCGGAACCGUGCGGUGGCGC	:::.: .:::.::: :::::	GCGUCCUCGCGCGGCUCCGCC	Cleavage		1
osa-miR1427	OrBTB4.7	5	-1	1	21	265	285	UGCGGAACCGUGCGGUGGCGC	:::.::..::: ::::..	CGCCCAUCGUGCGGCUCCGUG	Cleavage		1
osa-miR1427	OrBTB8.16	5	-1	1	21	507	527	UGCGGAACCGUGCGGUGGCGC	.::. : :::::::::::	CUGCUUCAUCACGGUUCCGCC	Cleavage		1
osa-miR1428e-5p	OrBTB4.3	5	-1	1	22	4234	4255	AAUUCACAGGCCCUAUCUUGUG	.:..: .:::..:::::.::	AGCGGGUGGGGGUUUGUGAGUU	Cleavage		1
osa-miR1428f-5p	OrBTB4.3	5	-1	1	22	4234	4255	AAUUCACAGGCCCUAUCUUGUG	.:..: .:::..:::::.::	AGCGGGUGGGGGUUUGUGAGUU	Cleavage		1
osa-miR1428g-5p	OrBTB4.3	5	-1	1	22	4234	4255	AAUUCACAGGCCCUAUCUUGUG	.:..: .:::..:::::.::	AGCGGGUGGGGGUUUGUGAGUU	Cleavage		1
osa-miR1430	OrBTB8.20	5	-1	1	21	223	243	UGGUGAGCCUUCCUGGCUAAG	: .:: :::: ::.:.::::	AUGGGCAAGGAUGGUUUACCA	Translation		1
osa-miR1431	OrBTB6.4	5	-1	1	21	1278	1298	UUUGCGAGUUGGCCCGCUUGC	:::::: ::: ::::::..	ACAAGCGUUCCAUCUCGCAGG	Cleavage		1
osa-miR1432-3p	OrBTB8.24	5	-1	1	21	2747	2767	CAGGUGUCAUCUCCCCUGAAC	:.. ::::::::..:.: :	AGUUGUGGGAGAUGGUAUCAG	Cleavage		1
osa-miR1432-5p	OrBTB3.1	5	-1	1	21	969	989	AUCAGGAGAGAUGACACCGAC	::: :::::. :::.:::::	GUCCGUGUCGGAUCUUCUGAU	Translation		1
osa-miR1432-5p	OrBTB10.6	5	-1	1	21	3078	3098	AUCAGGAGAGAUGACACCGAC	:::::: ::: ::.:::.:	CUCGGUGGGAUCCCUUCUGGU	Cleavage		1
osa-miR1432-5p	OrBTB8.24	5	-1	1	21	5010	5030	AUCAGGAGAGAUGACACCGAC	: .:: :::.:.: :..::::	GAUGGGGUCGUUUGUUUUGAU	Cleavage		1
osa-miR1435	OrBTB6.3	5	-1	1	20	819	838	UUUCUUAAGUCAAACUUUUU	:::.: ::::.: :::::.	AAAGAUAUUGAUUAAAGAAG	Cleavage		1
osa-miR1435	OrBTB7.3	5	-1	1	20	931	950	UUUCUUAAGUCAAACUUUUU	.: :::: :::::::. ::.	GACAAGUAUGACUUAGCAAG	Cleavage		1
osa-miR1437a	OrBTB4.1	5	-1	1	22	300	321	UCCGGCGCCGCACUAGGCACUG	:: ::::.:: :::.:::: :	CAUCGCCUGGUCCGGUGCCGAA	Translation		1
osa-miR1437b-3p	OrBTB10.5	5	-1	1	24	714	737	GUGCUGGCGAGCUCCGGUGCCGCA	..:::::::: .:.::.:	GUUCAGGUCGGAGCUCUUCGGCGC	Cleavage		1
osa-miR1437b-3p	OrBTB6.2	5	-1	1	24	714	738	GUGCUGG-CGAGCUCCGGUGCCGCA	::::::::::.: .:::::	UACAUCACCGGAGCUUGAUCAGCAG	Cleavage		1
osa-miR1438	OrBTB10.13	5	-1	1	22	2702	2723	AGGGUAAUUUUAUCAUUUUUAA	:. .:::: ::..:::..:::	GUGUGAAUGCUAGGAUUGUCCU	Cleavage		2
osa-miR1438	OrBTB10.13	5	-1	1	22	2294	2315	AGGGUAAUUUUAUCAUUUUUAA	: :.::::.::: :::::	AGCAUAGUGAUGAAAAAACCCU	Cleavage		2
osa-miR1438	OrBTB6.8	5	-1	1	22	1372	1393	AGGGUAAUUUUAUCAUUUUUAA	:: : ::.::::::.::	AGCAACACCAUGAAAUUAUCCA	Cleavage		1
osa-miR1438	OrBTB8.3	5	-1	1	22	697	718	AGGGUAAUUUUAUCAUUUUUAA	::.: :::.::. ::.:.:	UACAAGAAGAUGAAGCUAUCUU	Cleavage		1
osa-miR156c-3p	OrBTB4.4	5	-1	1	22	548	569	GCUCACUUCUCUCUCUGUCAGC	.:.:::.::: .:::.::	ACCAGCGGAGGGAGCGGUGGGC	Cleavage		1
osa-miR156c-3p	OrBTB7.3	5	-1	1	22	733	754	GCUCACUUCUCUCUCUGUCAGC	::..:.:::: .: :::::	GAGGAUGGGGAGAAGAAUGAGC	Cleavage		1
osa-miR156f-3p	OrBTB7.5	5	-1	1	22	682	703	GCUCACUUCUCUUUCUGUCAGC	: ::..::::::::: :::	ACGGAUGGAAAGAGAACUGAUA	Cleavage		1
osa-miR156f-3p	OrBTB8.8	5	-1	1	22	1404	1424	GCUCACUUCUCUUUCUGUCAGC	:: ::. :::.:::::: :.::	GCAGAU-GAAGGAGAAGAGGGC	Cleavage		1
osa-miR156f-3p	OrBTB8.6	5	-1	1	22	1233	1253	GCUCACUUCUCUUUCUGUCAGC	:: ::. :::.:::::: :.::	GCAGAU-GAAGGAGAAGAGGGC	Cleavage		1
osa-miR156f-3p	OrBTB8.12	5	-1	1	22	421	442	GCUCACUUCUCUUUCUGUCAGC	:: :.:::.:::::::	AAUUUCAUCAGGAGGAGUGAGC	Cleavage		1
osa-miR156g-3p	OrBTB4.4	5	-1	1	22	548	569	GCUCACUUCUCUCUCUGUCAGC	.:.:::.::: .:::.::	ACCAGCGGAGGGAGCGGUGGGC	Cleavage		1
osa-miR156g-3p	OrBTB7.3	5	-1	1	22	733	754	GCUCACUUCUCUCUCUGUCAGC	::..:.:::: .: :::::	GAGGAUGGGGAGAAGAAUGAGC	Cleavage		1
osa-miR156h-3p	OrBTB7.5	5	-1	1	22	682	703	GCUCACUUCUCUUUCUGUCAGC	: ::..::::::::: :::	ACGGAUGGAAAGAGAACUGAUA	Cleavage		1
osa-miR156h-3p	OrBTB8.8	5	-1	1	22	1404	1424	GCUCACUUCUCUUUCUGUCAGC	:: ::. :::.:::::: :.::	GCAGAU-GAAGGAGAAGAGGGC	Cleavage		1
osa-miR156h-3p	OrBTB8.6	5	-1	1	22	1233	1253	GCUCACUUCUCUUUCUGUCAGC	:: ::. :::.:::::: :.::	GCAGAU-GAAGGAGAAGAGGGC	Cleavage		1
osa-miR156h-3p	OrBTB8.12	5	-1	1	22	421	442	GCUCACUUCUCUUUCUGUCAGC	:: :.:::.:::::::	AAUUUCAUCAGGAGGAGUGAGC	Cleavage		1
osa-miR156j-3p	OrBTB7.2	5	-1	1	22	862	883	GCUCGCUCCUCUUUCUGUCAGC	: :::::::..: :: :::::	GAUGACAGAGGGCGGCGCGAGA	Translation		1
osa-miR156j-3p	OrBTB8.12	5	-1	1	22	421	442	GCUCGCUCCUCUUUCUGUCAGC	:: :.::::::.::::	AAUUUCAUCAGGAGGAGUGAGC	Cleavage		1
osa-miR156l-3p	OrBTB7.5	5	-1	1	22	682	703	GCUCACUUCUCUUUCUGUCAGC	: ::..::::::::: :::	ACGGAUGGAAAGAGAACUGAUA	Cleavage		1
osa-miR156l-3p	OrBTB8.8	5	-1	1	22	1404	1424	GCUCACUUCUCUUUCUGUCAGC	:: ::. :::.:::::: :.::	GCAGAU-GAAGGAGAAGAGGGC	Cleavage		1
osa-miR156l-3p	OrBTB8.6	5	-1	1	22	1233	1253	GCUCACUUCUCUUUCUGUCAGC	:: ::. :::.:::::: :.::	GCAGAU-GAAGGAGAAGAGGGC	Cleavage		1
osa-miR156l-3p	OrBTB8.12	5	-1	1	22	421	442	GCUCACUUCUCUUUCUGUCAGC	:: :.:::.:::::::	AAUUUCAUCAGGAGGAGUGAGC	Cleavage		1
osa-miR159a.1	OrBTB6.8	5	-1	1	21	319	339	UUUGGAUUGAAGGGAGCUCUG	: .:. ..:::::.:::::.	GAAGGUAUUCUUCAGUCCAAG	Cleavage		1
osa-miR159a.2	OrBTB7.5	5	-1	1	21	1190	1210	UUGCAUGCCCCAGGAGCUGCA	::::.:::: :.:::...	CCGAGCUUCUGGAGUAUGUGG	Cleavage		1
osa-miR159b	OrBTB6.8	5	-1	1	21	319	339	UUUGGAUUGAAGGGAGCUCUG	: .:. ..:::::.:::::.	GAAGGUAUUCUUCAGUCCAAG	Cleavage		1
osa-miR159f	OrBTB10.13	5	-1	1	21	1201	1221	CUUGGAUUGAAGGGAGCUCUA	::. :::::::.. :::::	GAGGAAUCCCUUCGGGCCAAG	Cleavage		1
osa-miR160c-3p	OrBTB10.9	5	-1	1	21	66	86	GCGUGCACGGAGCCAAGCAUA	:::: :::..:::.:: :	GCUGCUCCGCUUUGUGUACAC	Cleavage		2
osa-miR160f-3p	OrBTB8.13	5	-1	1	21	1161	1181	GCAUUGAGGGAGUCAUGCAGG	: .:::::::. ::.:::	AAUCUAUGACUCUAUCGAUGA	Cleavage		1
osa-miR162a	OrBTB3.4	5	-1	1	21	1059	1079	UCGAUAAACCUCUGCAUCCAG	:: .:::::::: :: :.::	GUGUGUGCAGAGGAUUCUUGA	Cleavage		1
osa-miR162b	OrBTB3.4	5	-1	1	21	1059	1079	UCGAUAAGCCUCUGCAUCCAG	:: .:::::::: :: :.::	GUGUGUGCAGAGGAUUCUUGA	Cleavage		1
osa-miR166a-5p	OrBTB8.24	5	-1	1	21	671	691	GGAAUGUUGUCUGGUUCAAGG	: ::.::: :.:..:.::::	ACAUGGACCUGGCGGCGUUCC	Cleavage		1
osa-miR166b-5p	OrBTB8.24	5	-1	1	21	2556	2575	GGAAUGUUGUCUGGCUCGGGG	: .:::::: :.::::::::	CAUCGAGCC-GGCAACAUUCA	Cleavage		1
osa-miR166b-5p	OrBTB3.7	5	-1	1	21	542	562	GGAAUGUUGUCUGGCUCGGGG	.... .::.: :::::::::.	UUUUCGGCUACACAACAUUCU	Translation		1
osa-miR166c-5p	OrBTB8.24	5	-1	1	20	672	691	GGAAUGUUGUCUGGUCCGAG	: .::::: :.:..:.::::	CAUGGACCUGGCGGCGUUCC	Cleavage		1
osa-miR166d-5p	OrBTB8.23	5	-1	1	21	1455	1474	GGAAUGUUGUCUGGCUCGAGG	: ::::::: :::.::.:::	CAUCGAGCC-GACGACGUUCA	Cleavage		1
osa-miR166d-5p	OrBTB10.13	5	-1	1	21	2368	2388	GGAAUGUUGUCUGGCUCGAGG	:: :: .::.:::: ::.:	UAUCAAGAUAGGCAACUUUUC	Cleavage		1
osa-miR166e-3p	OrBTB3.1	5	-1	1	21	5	25	UCGAACCAGGCUUCAUUCCCC	:::::::.::: ::::	AAUUCAUGAAGCUUGGAUCGA	Cleavage		1
osa-miR166e-5p	OrBTB8.24	5	-1	1	21	671	691	GGAAUGUUGUCUGGUUCAAGG	: ::.::: :.:..:.::::	ACAUGGACCUGGCGGCGUUCC	Cleavage		1
osa-miR166h-5p	OrBTB10.22	5	-1	1	21	70	89	GGAAUGUUGGCUGGCUCGAGG	: ::::::::::: :.:::.	ACGCGAGCCAGCCA-CGUUCU	Cleavage		1
osa-miR166k-3p	OrBTB7.6	5	-1	1	21	843	863	UCGGACCAGGCUUCAAUCCCU	::::::..:..: :::::	CUGGAUUGGGGUUUCAUCCGA	Cleavage		1
osa-miR166k-5p	OrBTB4.1	5	-1	1	21	2481	2501	GGUUUGUUGUCUGGCUCGAGG	:::: ::.::::.::::. :	CCUCUUGCUAGACGACAAGGC	Cleavage		1
osa-miR166l-3p	OrBTB7.6	5	-1	1	21	843	863	UCGGACCAGGCUUCAAUCCCU	::::::..:..: :::::	CUGGAUUGGGGUUUCAUCCGA	Cleavage		1
osa-miR166l-5p	OrBTB3.4	5	-1	1	21	1203	1223	GGAUUGUUGUCUGGUUCAAGG	: : ::::::.: ::::..	GAUCGCACCAGAUAUCAAUUU	Cleavage		1
osa-miR167c-3p	OrBTB8.8	5	-1	1	23	229	249	GGUCAUGCUGCGGCAGCCUCACU	:: ::::: :::.:::.:::::	AGGGAGGC--CCGUAGCGUGACC	Cleavage		1
osa-miR167d-3p	OrBTB8.12	5	-1	1	22	1060	1081	GAUCAUGCUGUGCAGUUUCAUC	::.:::: : .:.:::.::	GUGGAGACUGAAGGGUAUGGUC	Translation		1
osa-miR167e-3p	OrBTB8.17	5	-1	1	21	551	571	AGAUCAUGUUGCAGCUUCACU	:: :.:::::.::.::: ::	AGGAAGGCUGCGACGUGACCU	Cleavage		1
osa-miR167e-3p	OrBTB2.2	5	-1	1	21	583	603	AGAUCAUGUUGCAGCUUCACU	:::::.::::: : :.::	GCUGAAGUUGCAAGAGGGUCG	Cleavage		1
osa-miR167i-3p	OrBTB8.17	5	-1	1	21	551	571	AGAUCAUGUUGCAGCUUCACU	:: :.:::::.::.::: ::	AGGAAGGCUGCGACGUGACCU	Cleavage		1
osa-miR167i-3p	OrBTB2.2	5	-1	1	21	583	603	AGAUCAUGUUGCAGCUUCACU	:::::.::::: : :.::	GCUGAAGUUGCAAGAGGGUCG	Cleavage		1
osa-miR168a-5p	OrBTB3.3	5	-1	1	21	58	78	UCGCUUGGUGCAGAUCGGGAC	::::::: ::.: .::::	GCGCCGAUCUCCAUCUGGCGA	Translation		1
osa-miR168a-5p	OrBTB4.3	5	-1	1	21	5234	5253	UCGCUUGGUGCAGAUCGGGAC	.:::: ::::.::.::.:	ACUCCGA-CUGCGCCGAGUGC	Cleavage		1
osa-miR169a	OrBTB4.3	5	-1	1	21	2339	2359	CAGCCAAGGAUGACUUGCCGA	::::::: :.:.::::::	ACGGCAAGACGUUCUUGGCGC	Cleavage		1
osa-miR169b	OrBTB4.3	5	-1	1	21	2339	2359	CAGCCAAGGAUGACUUGCCGG	::::::: :.:.::::::	ACGGCAAGACGUUCUUGGCGC	Cleavage		1
osa-miR169c	OrBTB4.3	5	-1	1	21	2339	2359	CAGCCAAGGAUGACUUGCCGG	::::::: :.:.::::::	ACGGCAAGACGUUCUUGGCGC	Cleavage		1
osa-miR169d	OrBTB8.6	5	-1	1	21	276	296	UAGCCAAGGAUGAAUUGCCGG	..: ::: :::::::::: :	UUGCCAACACAUCCUUGGCAA	Cleavage		1
osa-miR169e	OrBTB4.3	5	-1	1	21	2339	2359	UAGCCAAGGAUGACUUGCCGG	::::::: :.:.::::::	ACGGCAAGACGUUCUUGGCGC	Cleavage		1
osa-miR169e	OrBTB8.6	5	-1	1	21	276	296	UAGCCAAGGAUGACUUGCCGG	..: ::: :::::::::: :	UUGCCAACACAUCCUUGGCAA	Cleavage		1
osa-miR169f.1	OrBTB4.3	5	-1	1	21	2339	2359	UAGCCAAGGAUGACUUGCCUA	:::::: :.:.::::::	ACGGCAAGACGUUCUUGGCGC	Cleavage		1
osa-miR169f.1	OrBTB8.6	5	-1	1	21	276	296	UAGCCAAGGAUGACUUGCCUA	: : ::: :::::::::: :	UUGCCAACACAUCCUUGGCAA	Cleavage		1
osa-miR169g	OrBTB4.3	5	-1	1	21	2339	2359	UAGCCAAGGAUGACUUGCCUA	:::::: :.:.::::::	ACGGCAAGACGUUCUUGGCGC	Cleavage		1
osa-miR169g	OrBTB8.6	5	-1	1	21	276	296	UAGCCAAGGAUGACUUGCCUA	: : ::: :::::::::: :	UUGCCAACACAUCCUUGGCAA	Cleavage		1
osa-miR169h	OrBTB4.3	5	-1	1	21	2339	2359	UAGCCAAGGAUGACUUGCCUG	:::::: :.:.::::::	ACGGCAAGACGUUCUUGGCGC	Cleavage		1
osa-miR169h	OrBTB8.6	5	-1	1	21	276	296	UAGCCAAGGAUGACUUGCCUG	: ::: :::::::::: :	UUGCCAACACAUCCUUGGCAA	Cleavage		1
osa-miR169i-5p.1	OrBTB4.3	5	-1	1	21	2339	2359	UAGCCAAGGAUGACUUGCCUG	:::::: :.:.::::::	ACGGCAAGACGUUCUUGGCGC	Cleavage		1
osa-miR169i-5p.1	OrBTB8.6	5	-1	1	21	276	296	UAGCCAAGGAUGACUUGCCUG	: ::: :::::::::: :	UUGCCAACACAUCCUUGGCAA	Cleavage		1
osa-miR169j	OrBTB4.3	5	-1	1	21	2339	2359	UAGCCAAGGAUGACUUGCCUG	:::::: :.:.::::::	ACGGCAAGACGUUCUUGGCGC	Cleavage		1
osa-miR169j	OrBTB8.6	5	-1	1	21	276	296	UAGCCAAGGAUGACUUGCCUG	: ::: :::::::::: :	UUGCCAACACAUCCUUGGCAA	Cleavage		1
osa-miR169k	OrBTB4.3	5	-1	1	21	2339	2359	UAGCCAAGGAUGACUUGCCUG	:::::: :.:.::::::	ACGGCAAGACGUUCUUGGCGC	Cleavage		1
osa-miR169k	OrBTB8.6	5	-1	1	21	276	296	UAGCCAAGGAUGACUUGCCUG	: ::: :::::::::: :	UUGCCAACACAUCCUUGGCAA	Cleavage		1
osa-miR169l	OrBTB4.3	5	-1	1	21	2339	2359	UAGCCAAGGAUGACUUGCCUG	:::::: :.:.::::::	ACGGCAAGACGUUCUUGGCGC	Cleavage		1
osa-miR169l	OrBTB8.6	5	-1	1	21	276	296	UAGCCAAGGAUGACUUGCCUG	: ::: :::::::::: :	UUGCCAACACAUCCUUGGCAA	Cleavage		1
osa-miR169m	OrBTB4.3	5	-1	1	21	2339	2359	UAGCCAAGGAUGACUUGCCUG	:::::: :.:.::::::	ACGGCAAGACGUUCUUGGCGC	Cleavage		1
osa-miR169m	OrBTB8.6	5	-1	1	21	276	296	UAGCCAAGGAUGACUUGCCUG	: ::: :::::::::: :	UUGCCAACACAUCCUUGGCAA	Cleavage		1
osa-miR169r-5p	OrBTB8.6	5	-1	1	21	276	296	UAGCCAAGGAUGAUUUGCCUG	: ::: :::::::::: :	UUGCCAACACAUCCUUGGCAA	Cleavage		1
osa-miR171a	OrBTB7.5	5	-1	1	21	586	606	UGAUUGAGCCGCGCCAAUAUC	:.::::.:. :. ::::::	ACUGUUGGUGUUGUCCAAUCA	Translation		1
osa-miR171c-5p	OrBTB2.2	5	-1	1	21	1047	1067	GGAUAUUGGUGCGGUUCAAUC	: ::: :.::::::. :::.	UAGUGACCUGCACCAGCAUCU	Cleavage		1
osa-miR171c-5p	OrBTB4.1	5	-1	1	21	471	491	GGAUAUUGGUGCGGUUCAAUC	::: :.::::::. :::.	GUCUGACCUGCACCAGCAUCU	Cleavage		1
osa-miR171c-5p	OrBTB10.6	5	-1	1	21	2694	2714	GGAUAUUGGUGCGGUUCAAUC	::: :.::::::. :::.	GUCUGACCUGCACCAGCAUCU	Cleavage		1
osa-miR171c-5p	OrBTB2.3	5	-1	1	21	507	527	GGAUAUUGGUGCGGUUCAAUC	::: :.::::::. :::.	AGGUGAUCUGCACCAGCAUCU	Cleavage		1
osa-miR171d-5p	OrBTB3.3	5	-1	1	21	1790	1810	UGUUGGCCCGGCUCACUCAGA	: : :::: : ::::::::	GGUCACUGAGGCUGGCCAACA	Translation		1
osa-miR171e-5p	OrBTB1.2	5	-1	1	21	1619	1639	UGUUGGCUCGGCUCACUCAGA	: ::::: ::::.:.::.	AGAGUGUGAGACGAGUCGACG	Translation		1
osa-miR171g	OrBTB8.24	5	-1	1	21	2908	2928	GAGGUGAGCCGAGCCAAUAUC	:: :: ::::::::: .::	CAUUUUCCCUCGGCUCAGUUC	Cleavage		1
osa-miR172a	OrBTB8.16	5	-1	1	21	504	524	AGAAUCUUGAUGAUGCUGCAU	:: :: :::::: :.:::	UAGCUGCUUCAUCACGGUUCC	Cleavage		1
osa-miR172b	OrBTB7.2	5	-1	1	21	638	658	GGAAUCUUGAUGAUGCUGCAU	::::: :::: .:.: ::::	UUGCAGAAUCACUAGGUUUCC	Translation		1
osa-miR172b	OrBTB4.5	5	-1	1	21	11	31	GGAAUCUUGAUGAUGCUGCAU	.: :. ::::.::.:::: ::	GUUCGACAUCGUCGAGAUGCC	Cleavage		1
osa-miR172c	OrBTB8.16	5	-1	1	21	504	524	UGAAUCUUGAUGAUGCUGCAC	:: :: :::::: :.:::	UAGCUGCUUCAUCACGGUUCC	Cleavage		1
osa-miR172d-3p	OrBTB8.16	5	-1	1	21	504	524	AGAAUCUUGAUGAUGCUGCAU	:: :: :::::: :.:::	UAGCUGCUUCAUCACGGUUCC	Cleavage		1
osa-miR1846a-3p	OrBTB3.7	5	-1	1	21	269	289	UGACCCCGUUCUCCUCGCCGG	: ::::.::::.::::::	CGGGCGGGGAGGACGGGGAGA	Cleavage		2
osa-miR1846a-3p	OrBTB3.7	5	-1	1	21	1730	1750	UGACCCCGUUCUCCUCGCCGG	:::: :.:..::::: ::	AGGGCGCCGGGGGCGGGGGCA	Cleavage		2
osa-miR1846a-3p	OrBTB8.6	5	-1	1	21	559	579	UGACCCCGUUCUCCUCGCCGG	::::: ::.:.:.:: :::	GCGGCGCGGGGGAUGGUGUCC	Cleavage		1
osa-miR1846a-3p	OrBTB3.1	5	-1	1	21	1532	1552	UGACCCCGUUCUCCUCGCCGG	: :::: .:.:::: ::::	AGGACGAGUGGGACGGCGUCA	Cleavage		1
osa-miR1846a-5p	OrBTB8.5	5	-1	1	21	582	602	AGUGAGGAGGCCGGGGCCGCU	.:.: .: .::::::::...:	GGUGUUCAUGGCCUCCUUGUU	Cleavage		1
osa-miR1846a-5p	OrBTB5.2	5	-1	1	21	499	519	AGUGAGGAGGCCGGGGCCGCU	:: .:.::::::::: .:	UUCGCUCUCGGCCUCCUAGCA	Cleavage		1
osa-miR1846a-5p	OrBTB6.4	5	-1	1	20	1	20	AGUGAGGAGGCCGGGGCCGC	.:: ::::: ::.:::.:	AUGGACCCGGACUUCUCGCG	Translation		1
osa-miR1846b-3p	OrBTB3.7	5	-1	1	21	269	289	UGACCCCGUUCUCCUCGCCGG	: ::::.::::.::::::	CGGGCGGGGAGGACGGGGAGA	Cleavage		2
osa-miR1846b-3p	OrBTB3.7	5	-1	1	21	1730	1750	UGACCCCGUUCUCCUCGCCGG	:::: :.:..::::: ::	AGGGCGCCGGGGGCGGGGGCA	Cleavage		2
osa-miR1846b-3p	OrBTB8.6	5	-1	1	21	559	579	UGACCCCGUUCUCCUCGCCGG	::::: ::.:.:.:: :::	GCGGCGCGGGGGAUGGUGUCC	Cleavage		1
osa-miR1846b-3p	OrBTB3.1	5	-1	1	21	1532	1552	UGACCCCGUUCUCCUCGCCGG	: :::: .:.:::: ::::	AGGACGAGUGGGACGGCGUCA	Cleavage		1
osa-miR1846b-5p	OrBTB8.5	5	-1	1	21	582	602	AGUGAGGAGGCCGGGGCCGCU	.:.: .: .::::::::...:	GGUGUUCAUGGCCUCCUUGUU	Cleavage		1
osa-miR1846b-5p	OrBTB5.2	5	-1	1	21	499	519	AGUGAGGAGGCCGGGGCCGCU	:: .:.::::::::: .:	UUCGCUCUCGGCCUCCUAGCA	Cleavage		1
osa-miR1846b-5p	OrBTB6.4	5	-1	1	20	1	20	AGUGAGGAGGCCGGGGCCGC	.:: ::::: ::.:::.:	AUGGACCCGGACUUCUCGCG	Translation		1
osa-miR1846c-5p	OrBTB8.5	5	-1	1	21	582	602	AGUGAGGAGGCCGGGGCCGCU	.:.: .: .::::::::...:	GGUGUUCAUGGCCUCCUUGUU	Cleavage		1
osa-miR1846c-5p	OrBTB5.2	5	-1	1	21	499	519	AGUGAGGAGGCCGGGGCCGCU	:: .:.::::::::: .:	UUCGCUCUCGGCCUCCUAGCA	Cleavage		1
osa-miR1846c-5p	OrBTB6.4	5	-1	1	20	1	20	AGUGAGGAGGCCGGGGCCGC	.:: ::::: ::.:::.:	AUGGACCCGGACUUCUCGCG	Translation		1
osa-miR1846e	OrBTB3.7	5	-1	1	20	1877	1896	CAACGAGGAGGCCGGGACCA	:: ::: :: :: :::::::	UGAUCCAGGGCUACUCGUUG	Translation		1
osa-miR1846e	OrBTB8.22	5	-1	1	20	621	640	CAACGAGGAGGCCGGGACCA	: :.:: :.::.::::::	GUGCCUCGACUUCUUCGUUG	Cleavage		1
osa-miR1847.1	OrBTB8.23	5	-1	1	21	753	773	UGCAGUUUGCAGUUGUGGCAC	:::::::::: ..: :::..	UUGCCACAACUCUGAUCUGUG	Translation		1
osa-miR1847.1	OrBTB10.11	5	-1	1	21	1049	1069	UGCAGUUUGCAGUUGUGGCAC	::.:::::::: ::::	AUCACAUAACUGCAACCUGCC	Cleavage		1
osa-miR1847.1	OrBTB3.5	5	-1	1	21	925	945	UGCAGUUUGCAGUUGUGGCAC	:::.. ::::: :: :::::	UUGCUGAAACUGGAAUCUGCA	Cleavage		1
osa-miR1847.1	OrBTB2.3	5	-1	1	21	255	275	UGCAGUUUGCAGUUGUGGCAC	..:::.:: ::::::::	AAUUUACAGCUUCAAACUGCU	Translation		1
osa-miR1847.1	OrBTB1.1	5	-1	1	21	1487	1506	UGCAGUUUGCAGUUGUGGCAC	:...::: ::::::.::::	AGGUUGCAA-UGCAAAUUGCA	Cleavage		1
osa-miR1848	OrBTB8.23	5	-1	1	21	1979	1999	CCUCGCCGGCGCGCGCGUGCA	:: :::::.:::::: :	UCGACAAGCGCGUCGGCGACG	Cleavage		2
osa-miR1848	OrBTB4.6	5	-1	1	21	508	528	CCUCGCCGGCGCGCGCGUGCA	::::. :::::.::::::	UGCAUCGACGCGCUGGCGAGC	Cleavage		2
osa-miR1848	OrBTB4.6	5	-1	1	21	1585	1605	CCUCGCCGGCGCGCGCGUGCA	:: :. :::::::: ::::	GGCCGGUACGCGCCGGAGAGG	Cleavage		2
osa-miR1848	OrBTB4.7	5	-1	1	21	662	682	CCUCGCCGGCGCGCGCGUGCA	: ::::: ::::::: ::	GCCUCGCGCUCGCCGGCCAGU	Cleavage		1
osa-miR1849	OrBTB10.17	5	-1	1	21	932	952	UAUCGUAUCCUAGGUUGGUUU	: :::::::::.: .:: :	CUAACAACCUAGGGUUUGAAA	Cleavage		1
osa-miR1850.3	OrBTB8.24	5	-1	1	22	3230	3251	CUGUUUAGUUCACAUCAAUCUU	:::: :.: ::: ::::.:::	CAGAUAGGUAUGAUCUAAGCAG	Cleavage		1
osa-miR1851	OrBTB5.2	5	-1	1	21	2183	2203	CGUCUGGGAUGGCAUUUUGGC	:::. .::.:::::::::	UCCAGCGUGUCAUCCCAGAGC	Cleavage		1
osa-miR1851	OrBTB7.5	5	-1	1	21	142	162	CGUCUGGGAUGGCAUUUUGGC	::. .. ::::::: :::::	CCCGCGGCGCCAUCCGAGACG	Cleavage		1
osa-miR1854-3p	OrBTB3.1	5	-1	1	22	388	409	UCCAAUUUGGGGAUUUGCUGAU	:::: :.:: .:.:::::	UCAAGCAUUUUCCGGAGUUGGA	Cleavage		1
osa-miR1857-5p	OrBTB5.4	5	-1	1	21	883	903	UGGUUUUUUUGGAGCAUGAGG	:.::.::.::..::::.	UGCCGUGUUCUAAGGAAACUU	Cleavage		1
osa-miR1857-5p	OrBTB8.9	5	-1	1	21	1067	1087	UGGUUUUUUUGGAGCAUGAGG	:::::.:: ::.::.:. :	UGUCAUGUUCAAAGAAGAUGA	Translation		1
osa-miR1857-5p	OrBTB8.13	5	-1	1	21	1062	1081	UGGUUUUUUUGGAGCAUGAGG	::::: : ::::...:::::	GCUCAU-CACCAAGGGAACCA	Cleavage		1
osa-miR1857-5p	OrBTB10.6	5	-1	1	21	1347	1366	UGGUUUUUUUGGAGCAUGAGG	.::: :::.:::.::. :::	GUUCA-GCUUCAAGAAGCCCA	Cleavage		1
osa-miR1858a	OrBTB1.5	5	-1	1	21	1155	1175	GAGAGGAGGACGGAGUGGGGC	::.: ::::: :.::::::.	GCUCACCUCCGACUUCCUCUU	Translation		1
osa-miR1858a	OrBTB8.24	5	-1	1	21	6480	6500	GAGAGGAGGACGGAGUGGGGC	.: :::::: ::::.:: :	CAUCAACUCCGACCUCUUCAC	Translation		2
osa-miR1858a	OrBTB6.4	5	-1	1	21	51	71	GAGAGGAGGACGGAGUGGGGC	..: :::::::: :.::::	CUUCAACUCCGUCAACUUCUC	Cleavage		1
osa-miR1858b	OrBTB1.5	5	-1	1	21	1155	1175	GAGAGGAGGACGGAGUGGGGC	::.: ::::: :.::::::.	GCUCACCUCCGACUUCCUCUU	Translation		1
osa-miR1858b	OrBTB8.24	5	-1	1	21	6480	6500	GAGAGGAGGACGGAGUGGGGC	.: :::::: ::::.:: :	CAUCAACUCCGACCUCUUCAC	Translation		2
osa-miR1858b	OrBTB6.4	5	-1	1	21	51	71	GAGAGGAGGACGGAGUGGGGC	..: :::::::: :.::::	CUUCAACUCCGUCAACUUCUC	Cleavage		1
osa-miR1859	OrBTB5.2	5	-1	1	22	890	911	UUUCCUAUGACGUCCAUUCCAA	: :.: :..::::: :::::	AAGCAGUUGGUGUCAUUGGAAA	Cleavage		1
osa-miR1860-5p	OrBTB1.1	5	-1	1	21	750	770	AGAAAACCAGCUUCCAGAUCU	:::: :::.:: :::::	AAUUCUGCAAGUUGCUUUUCA	Cleavage		1
osa-miR1861a	OrBTB3.1	5	-1	1	22	611	632	UGAUCUUGAGGCAGAAACUGAG	:::::: :::: :: :::..	AGCAGUUUGUGCCGCAUGAUUG	Cleavage		1
osa-miR1861b	OrBTB4.1	5	-1	1	22	1027	1048	CGAUCUUGAGGCAGGAACUGAG	::::::::::::::	GGGUCCCACUGCCUCAAGAUCG	Cleavage		1
osa-miR1861b	OrBTB8.2	5	-1	1	22	1516	1537	CGAUCUUGAGGCAGGAACUGAG	::::::::::::::	GCCGGCGACUGCCUCAAGAUCG	Cleavage		1
osa-miR1861b	OrBTB4.2	5	-1	1	22	94	115	CGAUCUUGAGGCAGGAACUGAG	::::::::::::::	GGGUCCCACUGCCUCAAGAUCG	Cleavage		1
osa-miR1861b	OrBTB3.1	5	-1	1	22	611	632	CGAUCUUGAGGCAGGAACUGAG	:::::. :::: :: :::.:	AGCAGUUUGUGCCGCAUGAUUG	Cleavage		1
osa-miR1861d	OrBTB6.3	5	-1	1	22	1101	1122	UGGUCUUGAGGCAGGAACUGAG	::.. :::::::::.::	GGUGAUUUUAGCCUCAAGAUCA	Cleavage		1
osa-miR1861e	OrBTB10.10	5	-1	1	22	1082	1103	CGGUCUUGUGGCAAGAACUGAG	:::::: :::.: .::.::	GCCAGUUCAUGCUAGGAGGCCA	Cleavage		1
osa-miR1861e	OrBTB1.1	5	-1	1	22	482	503	CGGUCUUGUGGCAAGAACUGAG	:: :: ::::. .::.:::	AGGAGCUCGUGCCGGGAGGCCG	Cleavage		1
osa-miR1861f	OrBTB4.1	5	-1	1	22	1027	1048	CGAUCUUGAGGCAGGAACUGAG	::::::::::::::	GGGUCCCACUGCCUCAAGAUCG	Cleavage		1
osa-miR1861f	OrBTB8.2	5	-1	1	22	1516	1537	CGAUCUUGAGGCAGGAACUGAG	::::::::::::::	GCCGGCGACUGCCUCAAGAUCG	Cleavage		1
osa-miR1861f	OrBTB4.2	5	-1	1	22	94	115	CGAUCUUGAGGCAGGAACUGAG	::::::::::::::	GGGUCCCACUGCCUCAAGAUCG	Cleavage		1
osa-miR1861f	OrBTB3.1	5	-1	1	22	611	632	CGAUCUUGAGGCAGGAACUGAG	:::::. :::: :: :::.:	AGCAGUUUGUGCCGCAUGAUUG	Cleavage		1
osa-miR1861h	OrBTB2.6	5	-1	1	22	93	114	CGGUCUUGAGGCAGGAACUGAG	:: ::::.::::::.. ..::	GUCUGUUCUUGCCUCGGCGUCG	Cleavage		1
osa-miR1861i	OrBTB4.1	5	-1	1	22	1027	1048	CGAUCUUGAGGCAGGAACUGAG	::::::::::::::	GGGUCCCACUGCCUCAAGAUCG	Cleavage		1
osa-miR1861i	OrBTB8.2	5	-1	1	22	1516	1537	CGAUCUUGAGGCAGGAACUGAG	::::::::::::::	GCCGGCGACUGCCUCAAGAUCG	Cleavage		1
osa-miR1861i	OrBTB4.2	5	-1	1	22	94	115	CGAUCUUGAGGCAGGAACUGAG	::::::::::::::	GGGUCCCACUGCCUCAAGAUCG	Cleavage		1
osa-miR1861i	OrBTB3.1	5	-1	1	22	611	632	CGAUCUUGAGGCAGGAACUGAG	:::::. :::: :: :::.:	AGCAGUUUGUGCCGCAUGAUUG	Cleavage		1
osa-miR1861j	OrBTB2.6	5	-1	1	22	93	114	CGGUCUUGAGGCAGGAACUGAG	:: ::::.::::::.. ..::	GUCUGUUCUUGCCUCGGCGUCG	Cleavage		1
osa-miR1861k	OrBTB10.10	5	-1	1	22	1082	1103	CGGUCUUGUGGCAAGAACUGAG	:::::: :::.: .::.::	GCCAGUUCAUGCUAGGAGGCCA	Cleavage		1
osa-miR1861k	OrBTB1.1	5	-1	1	22	482	503	CGGUCUUGUGGCAAGAACUGAG	:: :: ::::. .::.:::	AGGAGCUCGUGCCGGGAGGCCG	Cleavage		1
osa-miR1861l	OrBTB4.1	5	-1	1	22	1027	1048	CGAUCUUGAGGCAGGAACUGAG	::::::::::::::	GGGUCCCACUGCCUCAAGAUCG	Cleavage		1
osa-miR1861l	OrBTB8.2	5	-1	1	22	1516	1537	CGAUCUUGAGGCAGGAACUGAG	::::::::::::::	GCCGGCGACUGCCUCAAGAUCG	Cleavage		1
osa-miR1861l	OrBTB4.2	5	-1	1	22	94	115	CGAUCUUGAGGCAGGAACUGAG	::::::::::::::	GGGUCCCACUGCCUCAAGAUCG	Cleavage		1
osa-miR1861l	OrBTB3.1	5	-1	1	22	611	632	CGAUCUUGAGGCAGGAACUGAG	:::::. :::: :: :::.:	AGCAGUUUGUGCCGCAUGAUUG	Cleavage		1
osa-miR1861m	OrBTB10.10	5	-1	1	22	1082	1103	CGGUCUUGUGGCAAGAACUGAG	:::::: :::.: .::.::	GCCAGUUCAUGCUAGGAGGCCA	Cleavage		1
osa-miR1861m	OrBTB1.1	5	-1	1	22	482	503	CGGUCUUGUGGCAAGAACUGAG	:: :: ::::. .::.:::	AGGAGCUCGUGCCGGGAGGCCG	Cleavage		1
osa-miR1861o	OrBTB3.1	5	-1	1	22	611	632	UGAUCUUGAGGCAGAAACUGAG	:::::: :::: :: :::..	AGCAGUUUGUGCCGCAUGAUUG	Cleavage		1
osa-miR1862a	OrBTB10.6	5	-1	1	24	214	236	ACGAGGUUGGUUUAUUUUGGGACG	:: ::.:.: ::.::.:..::::	CGAGCCGAGA-AAGCCGAUUUCGU	Cleavage		1
osa-miR1862b	OrBTB10.6	5	-1	1	24	214	236	ACGAGGUUGGUUUAUUUUGGGACG	:: ::.:.: ::.::.:..::::	CGAGCCGAGA-AAGCCGAUUUCGU	Cleavage		1
osa-miR1862c	OrBTB10.6	5	-1	1	24	214	236	ACGAGGUUGGUUUAUUUUGGGACG	:: ::.:.: ::.::.:..::::	CGAGCCGAGA-AAGCCGAUUUCGU	Cleavage		1
osa-miR1862e	OrBTB6.4	5	-1	1	24	212	235	CUAGAUUUGUUUAUUUUGGGACGG	:::::: ::..::::.:	AAUCAGGAAAAUACACGGAUCUGG	Translation		1
osa-miR1862f	OrBTB8.8	5	-1	1	20	575	594	AUGAGGUUGGUUUAUUUUGG	.:::.: :::... :::.::	UCAAGAGAAAUUGUCCUUAU	Cleavage		1
osa-miR1862g	OrBTB8.8	5	-1	1	20	575	594	AUGAGGUUGGUUUAUUUUGG	.:::.: :::... :::.::	UCAAGAGAAAUUGUCCUUAU	Cleavage		1
osa-miR1863a	OrBTB10.8	5	-1	1	24	1305	1328	AGCUCUGAUACCAUGUUAGAUUAG	::.::.::::.:. ::: :	GGGCGCUGACGUGGUGUUCGAGGU	Cleavage		1
osa-miR1863a	OrBTB10.7	5	-1	1	24	576	599	AGCUCUGAUACCAUGUUAGAUUAG	: .:..::::.:.:::: :	GGGCGCGGAUGUGGUGUUAGAGGU	Cleavage		1
osa-miR1865-3p	OrBTB8.24	5	-1	1	24	5639	5662	CGAAGAAUCGCAGUCACUAGUUGU	:.: ::. :: ::::::::	CCGCAUGGGGAUGGCCAUUCUUCG	Cleavage		1
osa-miR1866-5p	OrBTB2.6	5	-1	1	24	863	886	GAGGGAUUUUGCGGGAAUUUCACG	.::::..::..:.:.:: :	ACGACGAUUCUUGCGGAGUUCCCC	Cleavage		1
osa-miR1868	OrBTB8.22	5	-1	1	24	452	475	UCACGGAAAACGAGGGAGCAGCCA	::::.:::::::.: ::	UACUAUCUCCUUCGUUUUUCAAGA	Cleavage		1
osa-miR1869	OrBTB2.7	5	-1	1	24	626	649	UGAGAACAAUAGGCAUGGGAGGUA	.::: ::.:.:::::: :	UCAUGUCCAAGCUUGUUGUUCACU	Cleavage		1
osa-miR1870-3p	OrBTB6.4	5	-1	1	24	1578	1601	UUUAGGGCUAAUUCAGCAUGAACA	::::::::: :: ::::	CUUGAGAGCUGAAUUAACCAUAAA	Cleavage		1
osa-miR1874-3p	OrBTB10.2	5	-1	1	24	194	217	UAUGGAUGGAGGUGUAACCCGAUG	: : :::::.::::.::.:	ACGCCGAUUACAUCUCCGUCUACU	Cleavage		1
osa-miR1882a	OrBTB10.13	5	-1	1	24	1250	1273	AGAUUGCUUUCAAGGUCAUUUCUU	.: :..::::::.:...::	CAUUGAAGGUCUUGAAGGUGGUCG	Cleavage		1
osa-miR1882b	OrBTB10.13	5	-1	1	24	1250	1273	AGAUUGCUUUCAAGGUCAUUUCUU	.: :..::::::.:...::	CAUUGAAGGUCUUGAAGGUGGUCG	Cleavage		1
osa-miR1882c	OrBTB10.13	5	-1	1	24	1250	1273	AGAUUGCUUUCAAGGUCAUUUCUU	.: :..::::::.:...::	CAUUGAAGGUCUUGAAGGUGGUCG	Cleavage		1
osa-miR1882d	OrBTB10.13	5	-1	1	24	1250	1273	AGAUUGCUUUCAAGGUCAUUUCUU	.: :..::::::.:...::	CAUUGAAGGUCUUGAAGGUGGUCG	Cleavage		1
osa-miR1882e-5p	OrBTB10.13	5	-1	1	24	1250	1273	AGAUUGCUUUCAAGGUCAUUUCUU	.: :..::::::.:...::	CAUUGAAGGUCUUGAAGGUGGUCG	Cleavage		1
osa-miR1882f	OrBTB10.13	5	-1	1	24	1250	1273	AGAUUGCUUUCAAGGUCAUUUCUU	.: :..::::::.:...::	CAUUGAAGGUCUUGAAGGUGGUCG	Cleavage		1
osa-miR1882g	OrBTB10.13	5	-1	1	24	1250	1273	AGAUUGCUUUCAAGGUCAUUUCUU	.: :..::::::.:...::	CAUUGAAGGUCUUGAAGGUGGUCG	Cleavage		1
osa-miR1882h	OrBTB10.13	5	-1	1	24	1250	1273	AGAUUGCUUUCAAGGUCAUUUCUU	.: :..::::::.:...::	CAUUGAAGGUCUUGAAGGUGGUCG	Cleavage		1
osa-miR2055	OrBTB6.3	5	-1	1	21	625	645	UUUCCUUGGGAAGGUGGUUUC	: :: .:::.: .::::::	UCAUCCUUCUUUCGGAGGAAA	Cleavage		1
osa-miR2091-5p	OrBTB6.1	5	-1	1	21	906	926	UCAACCGAGCCGAGGAGGAGG	: :::: ::::::: : :::	CGUCCUGAUCGGCUCCGGUGA	Cleavage		1
osa-miR2093-5p	OrBTB5.1	5	-1	1	20	1229	1248	GUGCAUUAAUUGGAAGAACA	:: ::::::: :::.::	UCCUCAUCCAAUUUAUGUAC	Cleavage		1
osa-miR2094-3p	OrBTB10.3	5	-1	1	22	504	525	CAGAGCUGUGGCAUCCACGUCG	:: :: :::.:::::::	CACCGCUGACGCCGCAGCUCUU	Cleavage		1
osa-miR2095-3p	OrBTB8.8	5	-1	1	20	1100	1118	CUUCCAUUUAUGAUAAGUAU	:::: ::::.::: ::::	CGACUU-UCAUGAAUAGAAG	Cleavage		1
osa-miR2096-5p	OrBTB4.1	5	-1	1	21	1373	1393	UGCCGAUUUCCCCCUCGGGCG	::: : ::::: :::: ::	ACCCCAACGGGGACAUCGCCA	Cleavage		1
osa-miR2097-3p	OrBTB4.5	5	-1	1	22	1564	1585	UUCUCUUCUUCGUGUCGCAUUU	:: :::.::.:.::::.	GGCGGCCACAUGAGGGAGAGGC	Cleavage		1
osa-miR2097-5p	OrBTB10.4	5	-1	1	22	1835	1856	AGAGAUGGGACGGGCAGGGAAG	:: :.:: .::::..::: :.:	CUACUCUCUCCGUUUCAUAUUU	Cleavage		1
osa-miR2098-5p	OrBTB10.22	5	-1	1	20	44	63	UCCCGUGGAGGCAGCCGAUG	::::: : ::::::::::	CAUCGUCCGCCUCCACGGCC	Cleavage		1
osa-miR2098-5p	OrBTB4.5	5	-1	1	20	2336	2355	UCCCGUGGAGGCAGCCGAUG	: :: :::::: :::.:::	CCUCCGCUGCCGCCAUGGGU	Cleavage		1
osa-miR2099-5p	OrBTB10.4	5	-1	1	22	645	666	UGAAUAUGUUUGUACAAGCUUU	:.:: :::.:.:.:: :::::	AGAGGCUGUGCGAGCACAUUCA	Cleavage		1
osa-miR2099-5p	OrBTB1.1	5	-1	1	22	786	806	UGAAUAUGUUUGUACAAGCUUU	:. ::::: : :::..:::::.	AGUGCUUG-AAAAAUGUAUUCG	Cleavage		1
osa-miR2100-5p	OrBTB10.17	5	-1	1	22	403	424	UUCUCUCAAGUUGCCAAACAAG	::: : : ::::: ::::::.	GUUGCUCGUCAACUGGAGAGAG	Cleavage		1
osa-miR2102-3p	OrBTB1.3	5	-1	1	22	713	734	CAUGGUGCCGGUUCCGGUGGCG	:.:::: . ::::.::.::	GUGCGCCGGCGGCGGCGCCGUG	Translation		1
osa-miR2102-5p	OrBTB8.9	5	-1	1	20	85	104	GGGCAAGCCGCCGCCGCCAC	: :::::::::::: :::	GCGGCGGCGGCGGCGUGCGG	Cleavage		1
osa-miR2102-5p	OrBTB1.5	5	-1	1	20	1331	1350	GGGCAAGCCGCCGCCGCCAC	: ::::::::.::: ::. :	GCGGCGGCGGUGGCGUGUAC	Cleavage		1
osa-miR2102-5p	OrBTB10.17	5	-1	1	20	569	588	GGGCAAGCCGCCGCCGCCAC	: ::::::::::: :::	UCGCCGGCGGCGGCUGUCCC	Cleavage		1
osa-miR2103	OrBTB8.24	5	-1	1	22	4834	4855	UUUCCCUCUCCGUGCGCGCUCG	.::::::::.::::..	CAUCGUUGCACGGAGGGGGAGG	Cleavage		3
osa-miR2104	OrBTB4.1	5	-1	1	22	3062	3083	GCGGCGAGGGGAUGCGAGCGUG	...:: :::::. ::::..::	UGUGCCAGCAUCUGCUCGUUGC	Cleavage		2
osa-miR2104	OrBTB8.13	5	-1	1	22	110	131	GCGGCGAGGGGAUGCGAGCGUG	::.:: : :::.:::::::	UCCGUUCCCUGCCCUUCGCCGC	Cleavage		1
osa-miR2104	OrBTB2.5	5	-1	1	22	262	284	GCGGCGAGGGGAUGC-GAGCGUG	:::: :::::. ::.:.:::	AUGGCUCAGCAUCUACUUGUCGC	Cleavage		1
osa-miR2105	OrBTB3.4	5	-1	1	20	491	510	UUGUGAUGUGAAUGAUUCAU	:::.::::: .::::. :.	UUGAGUCAUUAGCAUCGAAG	Translation		1
osa-miR2118c	OrBTB5.4	5	-1	1	22	387	408	UUCCCGAUGCCUCCUAUUCCUA	::. :::::::::: : :.	GUCGAGGAGGAGGCAUCUGAAG	Cleavage		1
osa-miR2118e	OrBTB6.1	5	-1	1	22	1565	1586	UUCCCAAUGCCUCCCAUGCCUA	: :::. ::::::. ::::.:	UCGGCGGCGGAGGCGGUGGGGA	Cleavage		1
osa-miR2118l	OrBTB10.10	5	-1	1	22	364	385	UUCCUAAUGCUUCCCAUUCCUA	:. ::::::::::.: .:	AUCAAGCGGGAAGCAUUGGAGA	Cleavage		1
osa-miR2118q	OrBTB5.4	5	-1	1	22	387	408	UUCCCGAUGCCUCCUAUUCCUA	::. :::::::::: : :.	GUCGAGGAGGAGGCAUCUGAAG	Cleavage		1
osa-miR2118r	OrBTB6.1	5	-1	1	22	1565	1586	UUCCCAAUGCCUCCCAUGCCUA	: :::. ::::::. ::::.:	UCGGCGGCGGAGGCGGUGGGGA	Cleavage		1
osa-miR2122	OrBTB7.5	5	-1	1	22	736	757	UUUCAAAAAUAACCUUUUGUUC	:: ::::::.:: ::: :.	GCUCACAAGGUUGUUCUUGCAG	Cleavage		1
osa-miR2275a	OrBTB8.8	5	-1	1	22	1312	1333	UUUGGUUUCCUCCAAUAUCUCA	: :.::::::::.: :::	UUCGUUGUUGGAGGAGAGAAAA	Cleavage		1
osa-miR2275b	OrBTB8.8	5	-1	1	22	1312	1333	UUUGGUUUCCUCCAAUAUCUCA	: :.::::::::.: :::	UUCGUUGUUGGAGGAGAGAAAA	Cleavage		1
osa-miR2275d	OrBTB2.2	5	-1	1	22	639	660	CUUGUUUUUCUCCAAUAUCUCA	::: :. ::::::: ..::::	GGAGCUGAUGGAGAAUGGCAAG	Cleavage		1
osa-miR2275d	OrBTB8.7	5	-1	1	22	543	564	CUUGUUUUUCUCCAAUAUCUCA	:: :.::::::.:..: .::	GAAGCUGUUGGAGGAGGAAGAG	Cleavage		1
osa-miR2275d	OrBTB8.2	5	-1	1	22	678	699	CUUGUUUUUCUCCAAUAUCUCA	:::. ::::::.:: .::	ACCGAUGAAGGAGAAGAAGGAG	Cleavage		1
osa-miR2275d	OrBTB8.6	5	-1	1	22	609	630	CUUGUUUUUCUCCAAUAUCUCA	:. .: ::::.::..::.:	CACGGAGUCGGAGGAAGGCAGG	Cleavage		1
osa-miR2863b	OrBTB3.3	5	-1	1	21	1926	1946	UUCGUUUAUUUGGACUAGAGU	.::::.::::... :::: ::	GCUCUGGUCCGGGAAAACAAA	Cleavage		1
osa-miR2864.2	OrBTB3.1	5	-1	1	21	1374	1394	UUGUUUUGCAUUGUAUAGGUA	:.:. : .:..::::.:::.:	UGCUCACGCGGUGCAGAACGA	Cleavage		1
osa-miR2864.2	OrBTB8.23	5	-1	1	21	48	68	UUGUUUUGCAUUGUAUAGGUA	:: :...::::.::.:.:	UCGCUUUGUGAUGCGAAGCGA	Cleavage		1
osa-miR2864.2	OrBTB6.8	5	-1	1	21	3228	3248	UUGUUUUGCAUUGUAUAGGUA	:: : ::.:::::: .:.:	GCCCGAGACGAUGCAACGCGA	Cleavage		1
osa-miR2866	OrBTB8.24	5	-1	1	20	1939	1958	UCUAGUUUGUGUUCAGCAUC	::. ::.: :.:::::::	UUUGUCGAGCUCGAACUAGA	Translation		1
osa-miR2866	OrBTB6.3	5	-1	1	20	642	661	UCUAGUUUGUGUUCAGCAUC	:: .: ::.:::.:::.::	GAAAUUCAAUACAGACUGGA	Cleavage		1
osa-miR2867-3p	OrBTB1.2	5	-1	1	20	567	586	CCAGGACGUGUGGGAUGGCA	:: ::::: :::: :::::	UGGCAUCCGACACAUCCUGA	Cleavage		1
osa-miR2867-3p	OrBTB8.20	5	-1	1	20	579	598	CCAGGACGUGUGGGAUGGCA	: :::::::...:::: ::	UUCCAUCCCGUGCGUCAUGC	Cleavage		1
osa-miR2868	OrBTB6.4	5	-1	1	20	1072	1091	UUGGUUUUGUGUAGUAGAAA	:: :::.:::::.:..:	GCACUUCUAUACAAAGCUGA	Cleavage		1
osa-miR2871a-3p	OrBTB3.1	5	-1	1	21	1135	1155	UAUUUUAGUUUCUAUGGUCAC	:::.:: :: ..:::::.:.	AUGAUCAAAGUGGCUAAAGUG	Translation		1
osa-miR2871a-3p	OrBTB1.2	5	-1	1	21	541	561	UAUUUUAGUUUCUAUGGUCAC	:: . . ::::.:::::.::	AUGUUGGAAGAAGCUAAAGUA	Cleavage		1
osa-miR2871b	OrBTB3.1	5	-1	1	21	1135	1155	UAUUUUAGUUUCUAUGGUCAC	:::.:: :: ..:::::.:.	AUGAUCAAAGUGGCUAAAGUG	Translation		1
osa-miR2871b	OrBTB1.2	5	-1	1	21	541	561	UAUUUUAGUUUCUAUGGUCAC	:: . . ::::.:::::.::	AUGUUGGAAGAAGCUAAAGUA	Cleavage		1
osa-miR2872	OrBTB4.5	5	-1	1	21	3309	3329	UGGGGUUCUACAAACCGAACU	:: :::::::.: :.:.:	CAUUGGGUUUGUGGCAUCUCC	Cleavage		1
osa-miR2873a	OrBTB6.8	5	-1	1	24	1576	1599	AAGUUUGGACUUAAAUUUGGUAAC	:..:::: ::: :::::: ::	AAUGUCAAAAUUAUGUCCAACCUC	Translation		1
osa-miR2873a	OrBTB3.4	5	-1	1	24	615	638	AAGUUUGGACUUAAAUUUGGUAAC	::: :: :::.::::::	GCCCAGAAACUUCAGUUCAAACUG	Cleavage		1
osa-miR2873c	OrBTB10.6	5	-1	1	21	2913	2933	CAAAUGAAGUUGAGUUUGGAC	::: .::::::::::: :	CUCCCUGCUCAACUUCAUCUA	Cleavage		1
osa-miR2873c	OrBTB8.6	5	-1	1	21	258	278	CAAAUGAAGUUGAGUUUGGAC	::..::::: :: :::::	GGACAGGCUCAAGUUGAUUUG	Cleavage		1
osa-miR2873c	OrBTB6.2	5	-1	1	21	687	707	CAAAUGAAGUUGAGUUUGGAC	: ::: .::. :.:::::::	GGCCAUGCUUCAUUUCAUUUA	Translation		1
osa-miR2876-5p	OrBTB10.17	5	-1	1	21	310	330	AAUUGCUGGCAGCACUGUUUA	: :.:::: .::.: ::.:::	UUAGCAGUAUUGUCCGCGAUU	Cleavage		1
osa-miR2918	OrBTB8.24	5	-1	1	21	6940	6960	AUCCGUGUUGUCUGCGCUUUA	: :::: .::.....:::::	GACAGCGAGGAUGGUGCGGAU	Cleavage		1
osa-miR2918	OrBTB4.3	5	-1	1	21	1774	1794	AUCCGUGUUGUCUGCGCUUUA	: ::.::.:..::::::	GCCAUCGUAGGCGGCACGGAG	Cleavage		3
osa-miR2918	OrBTB4.3	5	-1	1	21	1387	1407	AUCCGUGUUGUCUGCGCUUUA	: :::. :::.:::.:::	AUACGCGUCGACGACAUGGAG	Cleavage		3
osa-miR2918	OrBTB4.3	5	-1	1	21	2458	2478	AUCCGUGUUGUCUGCGCUUUA	: :::. :::.:::.:::	AUACGCGUCGACGACAUGGAG	Cleavage		3
osa-miR2918	OrBTB10.6	5	-1	1	21	1669	1689	AUCCGUGUUGUCUGCGCUUUA	:::: .:::..:.::::	GCCAGCGGGGACGGCGCGGAC	Cleavage		1
osa-miR2918	OrBTB2.7	5	-1	1	21	79	99	AUCCGUGUUGUCUGCGCUUUA	::.: .:::..::::::	ACCAGUGGGGACGGCACGGAC	Cleavage		3
osa-miR2918	OrBTB2.7	5	-1	1	21	211	231	AUCCGUGUUGUCUGCGCUUUA	::.: .:::..::::::	ACCAGUGGGGACGGCACGGAC	Cleavage		3
osa-miR2918	OrBTB2.7	5	-1	1	21	340	360	AUCCGUGUUGUCUGCGCUUUA	::.: .:::..::::::	ACCAGUGGGGACGGCACGGAC	Cleavage		3
osa-miR2919	OrBTB8.21	5	-1	1	19	277	295	AAGGGGGGGGGGGGAAAGA	:: :::.:.::.::.::	ACUCUCCUCUCCUCCUCUA	Cleavage		1
osa-miR2921	OrBTB3.7	5	-1	1	24	2172	2195	AAGAACUUAAUAUAACUUUAAAGC	: :...:::::: :.::::::	CAUGUGGGGUUAUAAAAGGUUCUU	Translation		1
osa-miR2924	OrBTB10.12	5	-1	1	21	433	452	CUCGCUUGCUCCGGCCGCCAC	: :::: :.:::::.. ::::	GAGGCG-CUGGAGCGGUCGAG	Cleavage		1
osa-miR2925	OrBTB6.1	5	-1	1	19	1851	1869	UGGCGGCCGCGGGCUUCGU	.: .:::::: ::.::.:.	GCAGAGCCCGAGGUCGUCG	Cleavage		2
osa-miR2925	OrBTB4.3	5	-1	1	19	544	562	UGGCGGCCGCGGGCUUCGU	..::.: :::.::: ::::	GUGAGGACCGUGGCAGCCA	Cleavage		2
osa-miR2925	OrBTB4.3	5	-1	1	19	1579	1597	UGGCGGCCGCGGGCUUCGU	..::.: :::.::: ::::	GUGAGGACCGUGGCAGCCA	Cleavage		2
osa-miR2925	OrBTB10.12	5	-1	1	19	292	310	UGGCGGCCGCGGGCUUCGU	.::.::::::.: .::::	GCGGAGCCCGUGAAUGCCA	Cleavage		1
osa-miR2925	OrBTB2.6	5	-1	1	19	457	475	UGGCGGCCGCGGGCUUCGU	: :.:::.:::::: :.:	AGGGAGCUCGCGGCGGUCC	Cleavage		1
osa-miR2925	OrBTB10.10	5	-1	1	19	2410	2428	UGGCGGCCGCGGGCUUCGU	:::.: :::: ::::::.	ACGGACGCCGCCGCCGCCG	Cleavage		1
osa-miR2925	OrBTB1.3	5	-1	1	19	239	256	UGGCGGCCGCGGGCUUCGU	:::: ::: :::::::::	ACGACGCC-GCGGCCGCCU	Translation		1
osa-miR2926	OrBTB5.4	5	-1	1	20	478	497	AGGUCGUCGACGUUGGUGCU	:::..:.:.:::::::. :	AGCGUCGAUGUCGACGGGCC	Cleavage		2
osa-miR2926	OrBTB5.4	5	-1	1	20	954	973	AGGUCGUCGACGUUGGUGCU	.:::::..:: ::.::.:.	GGCACCGGCGACGGCGGCUC	Translation		2
osa-miR2926	OrBTB8.13	5	-1	1	20	727	746	AGGUCGUCGACGUUGGUGCU	:.::.::: ::::::: :	GCCGCCGACGACGACGACAU	Translation		1
osa-miR2926	OrBTB8.8	5	-1	1	20	829	848	AGGUCGUCGACGUUGGUGCU	.:::.:..::: ::::: .:	GGCAUCGGCGUGGACGAGUU	Cleavage		1
osa-miR2926	OrBTB8.6	5	-1	1	20	667	686	AGGUCGUCGACGUUGGUGCU	.:::.:..::: ::::: .:	GGCAUCGGCGUGGACGAGUU	Cleavage		1
osa-miR2926	OrBTB9.3	5	-1	1	20	565	584	AGGUCGUCGACGUUGGUGCU	:: .:.:::::::::.:	UGCUUCGACGUCGACGGCAA	Cleavage		1
osa-miR2926	OrBTB10.1	5	-1	1	20	60	79	AGGUCGUCGACGUUGGUGCU	:..:..:::::.:::.:	UUCGUCGGCGUCGGCGAUCG	Cleavage		2
osa-miR2926	OrBTB10.1	5	-1	1	20	333	352	AGGUCGUCGACGUUGGUGCU	.::.::..:::::.:: : :	GGCGCCGGCGUCGGCGUCGU	Cleavage		2
osa-miR2926	OrBTB10.10	5	-1	1	20	2068	2086	AGGUCGUCGACGUUGGUGCU	:::.::: :::::.::::	CGCAUCAA-GUCGAUGACCC	Cleavage		2
osa-miR2926	OrBTB8.7	5	-1	1	20	103	121	AGGUCGUCGACGUUGGUGCU	.:::.:..:::::. :::::	GGCAUCGGCGUCGG-GACCU	Cleavage		1
osa-miR2926	OrBTB1.3	5	-1	1	20	55	74	AGGUCGUCGACGUUGGUGCU	:.::.::::::::: : :	GCCGCCGACGUCGACGUCAU	Cleavage		1
osa-miR2926	OrBTB10.5	5	-1	1	20	268	287	AGGUCGUCGACGUUGGUGCU	:. :.::: ::.::::::	GACGACGACGGCGGCGACCU	Translation		1
osa-miR2926	OrBTB8.10	5	-1	1	20	545	563	AGGUCGUCGACGUUGGUGCU	::: :::: :::.:::.::	UGCAGCAAC-UCGGCGAUCU	Translation		1
osa-miR2926	OrBTB5.2	5	-1	1	20	256	275	AGGUCGUCGACGUUGGUGCU	:::: : ::::::: :::	CGCACGCAGGUCGACGCCCU	Cleavage		1
osa-miR2927	OrBTB8.3	5	-1	1	23	87	109	UGUCGUCGUCGAUGGAGCCCAUG	::::: :.:.:: .:::::::	GAUGGGGUUCGUCCGCGACGACC	Translation		3
osa-miR2927	OrBTB8.3	5	-1	1	23	447	469	UGUCGUCGUCGAUGGAGCCCAUG	::::: : : :::::::::::.	CAUGGACGACCUCGACGACGACG	Cleavage		3
osa-miR2927	OrBTB6.7	5	-1	1	23	81	103	UGUCGUCGUCGAUGGAGCCCAUG	:.::: : .:.::::.:.::.:.	CGUGGACGUCGUCGAUGGCGGCG	Cleavage		2
osa-miR2927	OrBTB8.23	5	-1	1	23	1518	1542	UGUCGUCGUCGAUG--GAGCCCAUG	:. :::::: :.::: :::::::.	CGAGGGCUCAUCGUCGUCGACGACG	Cleavage		6
osa-miR2927	OrBTB8.23	5	-1	1	23	219	241	UGUCGUCGUCGAUGGAGCCCAUG	::::.:::.::.::: :	GUCCUUCUCCGUCGGCGGCGAGA	Cleavage		6
osa-miR2927	OrBTB8.23	5	-1	1	23	1326	1348	UGUCGUCGUCGAUGGAGCCCAUG	::::.:::.::.::: :	GUCCUUCUCCGUCGGCGGCGAGA	Cleavage		6
osa-miR2927	OrBTB8.23	5	-1	1	23	2436	2458	UGUCGUCGUCGAUGGAGCCCAUG	::::.:::.::.::: :	GUCGUUCUCCGUCGGCGGCGAGA	Cleavage		6
osa-miR2927	OrBTB8.2	5	-1	1	23	162	184	UGUCGUCGUCGAUGGAGCCCAUG	::::::::::::::	CCCUGACGGCAUCGACGACGACA	Cleavage		2
osa-miR2927	OrBTB5.4	5	-1	1	23	950	972	UGUCGUCGUCGAUGGAGCCCAUG	::::: ::. :::::.::.:	GUUGGGCACCGGCGACGGCGGCU	Cleavage		2
osa-miR2927	OrBTB5.4	5	-1	1	23	471	493	UGUCGUCGUCGAUGGAGCCCAUG	::: :.::::.: ::::.	GCCCGGCAGCGUCGAUGUCGACG	Cleavage		2
osa-miR2927	OrBTB10.4	5	-1	1	23	2139	2161	UGUCGUCGUCGAUGGAGCCCAUG	::: :: .:.:: .::::::::	CAUCUGCCUCGUCCGCGACGACA	Translation		2
osa-miR2927	OrBTB8.5	5	-1	1	23	234	256	UGUCGUCGUCGAUGGAGCCCAUG	: : ::.::::::.: ::.	CUCUGCCGCCGUCGACGGCCACG	Cleavage		2
osa-miR2927	OrBTB6.3	5	-1	1	23	297	319	UGUCGUCGUCGAUGGAGCCCAUG	:. : :: :: ::::::.::::	CGAGCGCACCUUCGACGGCGACC	Cleavage		1
osa-miR2927	OrBTB8.21	5	-1	1	23	1002	1024	UGUCGUCGUCGAUGGAGCCCAUG	::: : . :.::::::::::..	CAUCGAUGACGUCGACGACGAUG	Cleavage		2
osa-miR2927	OrBTB8.21	5	-1	1	23	1347	1369	UGUCGUCGUCGAUGGAGCCCAUG	::::.:::.::.::: :	GUCCUUCUCCGUCGGCGGCGAGA	Cleavage		2
osa-miR2927	OrBTB6.1	5	-1	1	23	1674	1696	UGUCGUCGUCGAUGGAGCCCAUG	:. :::: :. ::.:::::::.	CGAGGGCGGCGGCGGCGACGACG	Cleavage		1
osa-miR2927	OrBTB8.22	5	-1	1	23	252	274	UGUCGUCGUCGAUGGAGCCCAUG	::::.:::.::.::: :	GUCCUUCUCCGUCGGCGGCGAGA	Cleavage		1
osa-miR2927	OrBTB9.2	5	-1	1	23	156	178	UGUCGUCGUCGAUGGAGCCCAUG	: : :: ::::::.:::: .:.	GACGUGCGCCAUCGGCGACAGCG	Cleavage		1
osa-miR2927	OrBTB8.24	5	-1	1	23	1977	1999	UGUCGUCGUCGAUGGAGCCCAUG	:. ::::::.::::: :.	CGGCCGUGCCAUCGGCGACGUCG	Cleavage		2
osa-miR2927	OrBTB8.24	5	-1	1	23	6966	6988	UGUCGUCGUCGAUGGAGCCCAUG	: : : : .:.:::.::.::.:.	CUUCGUCGUCGUCGGCGGCGGCG	Cleavage		2
osa-miR2927	OrBTB10.6	5	-1	1	23	2958	2980	UGUCGUCGUCGAUGGAGCCCAUG	::: :. ::::::::.:.	CGACGGCGACGACGACGACGGCG	Cleavage		2
osa-miR2927	OrBTB3.5	5	-1	1	23	66	88	UGUCGUCGUCGAUGGAGCCCAUG	:::: :::::::: :: ::	UCCGGGCGACAUCGACGCCGUCA	Cleavage		1
osa-miR2927	OrBTB1.3	5	-1	1	23	225	247	UGUCGUCGUCGAUGGAGCCCAUG	::: .:: :::::::: :.	CCGCGGCGUCACCGACGACGCCG	Cleavage		1
osa-miR2927	OrBTB10.2	5	-1	1	23	60	82	UGUCGUCGUCGAUGGAGCCCAUG	::: : :::::::.: ::	CGGCGGCACGAUCGACGGCUACU	Cleavage		1
osa-miR2930	OrBTB8.4	5	-1	1	22	1827	1847	UUCUCUUCUCUCGCGCGUGGCC	::: ::: ::::: ::.:::::	GGCGACG-GCGAGCGAGGAGAA	Cleavage		1
osa-miR2930	OrBTB4.6	5	-1	1	22	1757	1778	UUCUCUUCUCUCGCGCGUGGCC	: .:. :: .:::.::.::::	GCUCGAGCAUGAGGGAGGAGAU	Cleavage		1
osa-miR2931	OrBTB7.1	5	-1	1	20	782	801	CUUUAUUGUUGAUGUCAAAA	:: ::::::.:::.::.	CUUGGACAUCGACAGUAGUA	Cleavage		1
osa-miR319a-3p.2-3p	OrBTB5.1	5	-1	1	20	1556	1575	UUGGACUGAAGGGUGCUCCC	: .:. :::::.::: :::	UGCGGUUCCCUUUAGUGCAA	Cleavage		1
osa-miR319a-3p.2-3p	OrBTB7.5	5	-1	1	20	777	796	UUGGACUGAAGGGUGCUCCC	:: : .:..:::.::::::	GGCACAGCUUUUCGGUCCAA	Cleavage		1
osa-miR319a-3p.2-3p	OrBTB4.1	5	-1	1	20	1632	1651	UUGGACUGAAGGGUGCUCCC	: .: .:.:::..::::.:	CGCGGAGCUCUUUGGUCCGA	Cleavage		1
osa-miR319b	OrBTB5.1	5	-1	1	20	1556	1575	UUGGACUGAAGGGUGCUCCC	: .:. :::::.::: :::	UGCGGUUCCCUUUAGUGCAA	Cleavage		1
osa-miR319b	OrBTB7.5	5	-1	1	20	777	796	UUGGACUGAAGGGUGCUCCC	:: : .:..:::.::::::	GGCACAGCUUUUCGGUCCAA	Cleavage		1
osa-miR319b	OrBTB4.1	5	-1	1	20	1632	1651	UUGGACUGAAGGGUGCUCCC	: .: .:.:::..::::.:	CGCGGAGCUCUUUGGUCCGA	Cleavage		1
osa-miR390-5p	OrBTB10.6	5	-1	1	21	3250	3269	AAGCUCAGGAGGGAUAGCGCC	::::: :::::.::: ::	CUCGCUA-CCCUCUUGAUCUC	Cleavage		1
osa-miR390-5p	OrBTB8.21	5	-1	1	21	2036	2055	AAGCUCAGGAGGGAUAGCGCC	:: :: :::::: ::.::::	AGCUCU-UCCCUCGUGGGCUU	Cleavage		1
osa-miR394	OrBTB10.14	5	-1	1	20	276	295	UUGGCAUUCUGUCCACCUCC	:::: ::::. .::: :::	CGAGGAGGACGUGAUGGCAA	Cleavage		1
osa-miR395a	OrBTB7.5	5	-1	1	21	255	275	GUGAAGUGCUUGGGGGAACUC	::.::.::..::::::	CAUCGCCUCCGAGUGCUUCAC	Cleavage		1
osa-miR395a	OrBTB4.3	5	-1	1	21	2389	2409	GUGAAGUGCUUGGGGGAACUC	: ::::: ::::: .:::. :	GUGUUCCACCAAGAGCUUUUC	Cleavage		1
osa-miR395b	OrBTB6.2	5	-1	1	21	452	472	GUGAAGUGUUUGGGGGAACUC	:::.:.:::::...:::	AUGUUUCUCCAAAUGUUUCCA	Cleavage		1
osa-miR395c	OrBTB6.8	5	-1	1	21	1919	1939	GUGAAGUGUUUGGAGGAACUC	::::::.:: :::..: :::.	GAGUUCUUCAAAAUGCGUCAU	Cleavage		1
osa-miR395c	OrBTB7.5	5	-1	1	21	255	275	GUGAAGUGUUUGGAGGAACUC	:::::.:...::::::	CAUCGCCUCCGAGUGCUUCAC	Cleavage		1
osa-miR395d	OrBTB6.2	5	-1	1	21	452	472	GUGAAGUGUUUGGGGGAACUC	:::.:.:::::...:::	AUGUUUCUCCAAAUGUUUCCA	Cleavage		1
osa-miR395e	OrBTB6.2	5	-1	1	21	452	472	GUGAAGUGUUUGGGGGAACUC	:::.:.:::::...:::	AUGUUUCUCCAAAUGUUUCCA	Cleavage		1
osa-miR395f	OrBTB2.3	5	-1	1	21	497	517	GUGAAUUGUUUGGGGGAACUC	.:::::.:::....:: ..:	AGGUUCCUCCAGGUGAUCUGC	Cleavage		1
osa-miR395f	OrBTB7.5	5	-1	1	21	516	536	GUGAAUUGUUUGGGGGAACUC	: :::.:..:::::..: ..:	GCGUUUCUUCAAACGGUCUGC	Cleavage		1
osa-miR395g	OrBTB6.2	5	-1	1	21	452	472	GUGAAGUGUUUGGGGGAACUC	:::.:.:::::...:::	AUGUUUCUCCAAAUGUUUCCA	Cleavage		1
osa-miR395h	OrBTB6.2	5	-1	1	21	452	472	GUGAAGUGUUUGGGGGAACUC	:::.:.:::::...:::	AUGUUUCUCCAAAUGUUUCCA	Cleavage		1
osa-miR395i	OrBTB6.2	5	-1	1	21	452	472	GUGAAGUGUUUGGGGGAACUC	:::.:.:::::...:::	AUGUUUCUCCAAAUGUUUCCA	Cleavage		1
osa-miR395j	OrBTB6.2	5	-1	1	21	452	472	GUGAAGUGUUUGGGGGAACUC	:::.:.:::::...:::	AUGUUUCUCCAAAUGUUUCCA	Cleavage		1
osa-miR395k	OrBTB6.2	5	-1	1	21	452	472	GUGAAGUGUUUGGGGGAACUC	:::.:.:::::...:::	AUGUUUCUCCAAAUGUUUCCA	Cleavage		1
osa-miR395l	OrBTB6.2	5	-1	1	21	452	472	GUGAAGUGUUUGGGGGAACUC	:::.:.:::::...:::	AUGUUUCUCCAAAUGUUUCCA	Cleavage		1
osa-miR395m	OrBTB6.2	5	-1	1	21	452	472	GUGAAGUGUUUGGGGGAACUC	:::.:.:::::...:::	AUGUUUCUCCAAAUGUUUCCA	Cleavage		1
osa-miR395n	OrBTB6.2	5	-1	1	21	452	472	GUGAAGUGUUUGGGGGAACUC	:::.:.:::::...:::	AUGUUUCUCCAAAUGUUUCCA	Cleavage		1
osa-miR395o	OrBTB6.3	5	-1	1	21	551	571	AUGAAGUGUUUGGAGGAACUC	: : :::::..:::.: :::	UAUUCCCUCCGGACAUUACAU	Cleavage		1
osa-miR395p	OrBTB6.2	5	-1	1	21	452	472	GUGAAGUGUUUGGGGGAACUC	:::.:.:::::...:::	AUGUUUCUCCAAAUGUUUCCA	Cleavage		1
osa-miR395q	OrBTB6.2	5	-1	1	21	452	472	GUGAAGUGUUUGGGGGAACUC	:::.:.:::::...:::	AUGUUUCUCCAAAUGUUUCCA	Cleavage		1
osa-miR395r	OrBTB6.2	5	-1	1	21	452	472	GUGAAGUGUUUGGGGGAACUC	:::.:.:::::...:::	AUGUUUCUCCAAAUGUUUCCA	Cleavage		1
osa-miR395s	OrBTB6.2	5	-1	1	21	452	472	GUGAAGUGUUUGGGGGAACUC	:::.:.:::::...:::	AUGUUUCUCCAAAUGUUUCCA	Cleavage		1
osa-miR395u	OrBTB8.1	5	-1	1	21	793	813	GUGAAGCGUUUGGGGGAAAUC	:: :::.: :.: :::::::	AAUGUCCUCGAGAGGCUUCAC	Cleavage		2
osa-miR395u	OrBTB8.1	5	-1	1	21	315	335	GUGAAGCGUUUGGGGGAAAUC	::: : : :...:::.:::::	GAUGUACGCUGGACGUUUCAC	Cleavage		2
osa-miR395v	OrBTB6.2	5	-1	1	21	452	472	GUGAAGUAUUUGGCGGAACUC	:::.: ::::::..:::	AUGUUUCUCCAAAUGUUUCCA	Cleavage		1
osa-miR395x	OrBTB8.15	5	-1	1	21	138	158	GUGAAGUGUUUGGAGUAGCUC	: : .: ::..:::::::.:	AAACGGCGCCGGACACUUCGC	Cleavage		1
osa-miR395x	OrBTB3.7	5	-1	1	21	1007	1026	GUGAAGUGUUUGGAGUAGCUC	.:::: ::::: .:.::::.	UGGCUA-UCCAACUAUUUCAU	Cleavage		1
osa-miR395y	OrBTB6.2	5	-1	1	21	452	472	GUGAAGUGUUUGGGGGAACUC	:::.:.:::::...:::	AUGUUUCUCCAAAUGUUUCCA	Cleavage		1
osa-miR396a-3p	OrBTB7.6	5	-1	1	20	659	678	GUUCAAUAAAGCUGUGGGAA	: ...:::::::. :::.:	GUGUUGCAGCUUUGCUGAGC	Cleavage		1
osa-miR396a-5p	OrBTB8.24	5	-1	1	21	3264	3284	UUCCACAGCUUUCUUGAACUG	:: :: .:::.:::::.:	UUGUGCACAGAAGUUGUGGGA	Cleavage		1
osa-miR396a-5p	OrBTB9.1	5	-1	1	21	546	566	UUCCACAGCUUUCUUGAACUG	:: :: .:::::::::..	GUGUGCACAGAAGCUGUGGGG	Cleavage		1
osa-miR396b-3p	OrBTB7.6	5	-1	1	20	659	678	GUUCAAUAAAGCUGUGGGAA	: ...:::::::. :::.:	GUGUUGCAGCUUUGCUGAGC	Cleavage		1
osa-miR396b-5p	OrBTB8.24	5	-1	1	21	3264	3284	UUCCACAGCUUUCUUGAACUG	:: :: .:::.:::::.:	UUGUGCACAGAAGUUGUGGGA	Cleavage		1
osa-miR396b-5p	OrBTB9.1	5	-1	1	21	546	566	UUCCACAGCUUUCUUGAACUG	:: :: .:::::::::..	GUGUGCACAGAAGCUGUGGGG	Cleavage		1
osa-miR396c-3p	OrBTB1.4	5	-1	1	21	627	647	GGUCAAGAAAGCUGUGGGAAG	::::: : ::::::: ::	GCUCCCAAAACUUUCUUCACA	Cleavage		1
osa-miR396c-3p	OrBTB4.1	5	-1	1	21	3215	3235	GGUCAAGAAAGCUGUGGGAAG	: : .. .::.:::::::.:.	CGUGUUUUAGUUUUCUUGGCU	Cleavage		1
osa-miR396c-5p	OrBTB8.24	5	-1	1	21	3264	3284	UUCCACAGCUUUCUUGAACUU	:: :: .:::.:::::.:	UUGUGCACAGAAGUUGUGGGA	Cleavage		1
osa-miR396c-5p	OrBTB9.1	5	-1	1	21	546	566	UUCCACAGCUUUCUUGAACUU	:: :: .:::::::::..	GUGUGCACAGAAGCUGUGGGG	Cleavage		1
osa-miR396d	OrBTB7.6	5	-1	1	21	874	894	UCCACAGGCUUUCUUGAACGG	::.: :::::.:::::.	GCUGUCGACAAAGCUUGUGGG	Cleavage		1
osa-miR396e-5p	OrBTB7.6	5	-1	1	21	874	894	UCCACAGGCUUUCUUGAACUG	::.: :::::.:::::.	GCUGUCGACAAAGCUUGUGGG	Cleavage		1
osa-miR396f-5p	OrBTB1.2	5	-1	1	22	964	985	UCUCCACAGGCUUUCUUGAACU	:: ::::::.::. : :::::	AGAGCAAGAAGGCUGGAGGAGA	Cleavage		1
osa-miR396f-5p	OrBTB4.3	5	-1	1	22	1672	1693	UCUCCACAGGCUUUCUUGAACU	:..:::.:: . :::::::	AACUUGAGAGAGAUAGUGGAGA	Translation		1
osa-miR396g	OrBTB7.6	5	-1	1	21	874	894	UCCACAGGCUUUCUUGAACGG	::.: :::::.:::::.	GCUGUCGACAAAGCUUGUGGG	Cleavage		1
osa-miR396h	OrBTB7.6	5	-1	1	21	874	894	UCCACAGGCUUUCUUGAACGG	::.: :::::.:::::.	GCUGUCGACAAAGCUUGUGGG	Cleavage		1
osa-miR3979-3p	OrBTB8.14	5	-1	1	20	159	178	CUUCGGGGGAGGAGAGAAGC	: ::::.::.:::::. :	CAUCCUCUUCUUCCCCGGCG	Cleavage		1
osa-miR3979-5p	OrBTB8.10	5	-1	1	20	678	697	UCUCUCUCUCCCUUGAAGGC	::: ..:::::::: :.::	GCCGAUGAGGGAGAGCGGGA	Cleavage		1
osa-miR397b	OrBTB10.6	5	-1	1	21	1847	1867	UUAUUGAGUGCAGCGUUGAUG	:.:.::::::::. :::	GGGCGAUGCUGCACUUCAUAU	Cleavage		1
osa-miR397b	OrBTB2.7	5	-1	1	21	524	544	UUAUUGAGUGCAGCGUUGAUG	:.:.::::::::. :::	GGGCGAUGCUGCACUUCAUAU	Cleavage		1
osa-miR3980a-3p	OrBTB4.5	5	-1	1	21	3586	3606	CUGGCCGAGGCCGUCGAUUCU	:::.::::::: ::::	UACCCCGAUGGCCUCGACCAG	Cleavage		1
osa-miR3980a-3p	OrBTB8.9	5	-1	1	21	250	270	CUGGCCGAGGCCGUCGAUUCU	.::: :::::::: :..:	UCCGUCGCCGGCCUCGACUGG	Cleavage		1
osa-miR3980b-3p	OrBTB4.5	5	-1	1	21	3586	3606	CUGGCCGAGGCCGUCGAUUCU	:::.::::::: ::::	UACCCCGAUGGCCUCGACCAG	Cleavage		1
osa-miR3980b-3p	OrBTB8.9	5	-1	1	21	250	270	CUGGCCGAGGCCGUCGAUUCU	.::: :::::::: :..:	UCCGUCGCCGGCCUCGACUGG	Cleavage		1
osa-miR3982-3p	OrBTB4.5	5	-1	1	21	4001	4021	AGUUGCCUACAUGGAGCGCCA	:::::.:::. ::.:::..:	UGGCGUUCCGCGUGGGCGGCA	Translation		1
osa-miR3982-3p	OrBTB4.2	5	-1	1	21	647	667	AGUUGCCUACAUGGAGCGCCA	:::.:.:::.::: :::..:	UGGUGUUCCGUGUCGGCGGCG	Cleavage		1
osa-miR3982-3p	OrBTB10.5	5	-1	1	21	632	652	AGUUGCCUACAUGGAGCGCCA	:: ::::::: ::.:::..:	UGACGCUCCAGGUGGGCGGCG	Translation		1
osa-miR3982-3p	OrBTB10.4	5	-1	1	21	2501	2521	AGUUGCCUACAUGGAGCGCCA	:: ::::::: ::.:::..:	UGACGCUCCAGGUGGGCGGCG	Translation		1
osa-miR3982-3p	OrBTB8.18	5	-1	1	21	301	321	AGUUGCCUACAUGGAGCGCCA	:.:...:::.:::::.:	GAAGGUUUUGUGUGGGCAAUU	Cleavage		1
osa-miR408-3p	OrBTB7.3	5	-1	1	21	1171	1190	CUGCACUGCCUCUUCCCUGGC	: : : ::::::: :::::::	GGCUGCGAAGAGG-AGUGCAG	Cleavage		1
osa-miR414	OrBTB9.2	5	-1	1	21	771	791	UCAUCCUCAUCAUCAUCGUCC	:.::: :.::: :: :::::	CGGCGACGGUGACGACGAUGA	Cleavage		1
osa-miR414	OrBTB2.1	5	-1	1	21	384	404	UCAUCCUCAUCAUCAUCGUCC	:.: :::::.::: ::::.	UGGCCCUGAUGGUGAUGAUGG	Cleavage		1
osa-miR414	OrBTB7.2	5	-1	1	21	702	722	UCAUCCUCAUCAUCAUCGUCC	: ::.::::::::: ::	UUGGGUUGGUGAUGAGGAAGA	Cleavage		1
osa-miR414	OrBTB3.3	5	-1	1	21	1248	1268	UCAUCCUCAUCAUCAUCGUCC	: :::::::::::: ::	UCAAGAUGAUGAUGAGAUUGU	Cleavage		1
osa-miR416	OrBTB3.2	5	-1	1	21	1004	1024	UGUUCGUCCGUACACUGUUCA	..::: ::.::::::::	GCGGCAGGGUGCGGACGAAGC	Cleavage		1
osa-miR437	OrBTB10.10	5	-1	1	21	1915	1935	AAAGUUAGAGAAGUUUGACUU	:. :::::. :.:::::: ::	AGUUCAAAUGUUUCUAACGUU	Cleavage		1
osa-miR437	OrBTB3.7	5	-1	1	21	2614	2634	AAAGUUAGAGAAGUUUGACUU	:. ::..::: ::::: ::::	AGCUCGGACUGCUCUAUCUUU	Translation		1
osa-miR437	OrBTB1.1	5	-1	1	21	1421	1441	AAAGUUAGAGAAGUUUGACUU	: ::.:::::::: :::	ACAUGAAGCUUCUCUACCUUG	Cleavage		1
osa-miR439a	OrBTB9.4	5	-1	1	21	1330	1350	UGUCGAACCGCGGUUGUUCGA	::: : :.::::: .::.:	AAGAAGAUCUGCGGUCUGAUA	Cleavage		1
osa-miR439b	OrBTB9.4	5	-1	1	21	1330	1350	UGUCGAACCGCGGUUGUUCGA	::: : :.::::: .::.:	AAGAAGAUCUGCGGUCUGAUA	Cleavage		1
osa-miR439c	OrBTB9.4	5	-1	1	21	1330	1350	UGUCGAACCGCGGUUGUUCGA	::: : :.::::: .::.:	AAGAAGAUCUGCGGUCUGAUA	Cleavage		1
osa-miR439d	OrBTB9.4	5	-1	1	21	1330	1350	UGUCGAACCGCGGUUGUUCGA	::: : :.::::: .::.:	AAGAAGAUCUGCGGUCUGAUA	Cleavage		1
osa-miR439e	OrBTB9.4	5	-1	1	21	1330	1350	UGUCGAACCGCGGUUGUUCGA	::: : :.::::: .::.:	AAGAAGAUCUGCGGUCUGAUA	Cleavage		1
osa-miR439f	OrBTB9.4	5	-1	1	21	1330	1350	UGUCGAACCGCGGUUGUUCGA	::: : :.::::: .::.:	AAGAAGAUCUGCGGUCUGAUA	Cleavage		1
osa-miR439g	OrBTB9.4	5	-1	1	21	1330	1350	UGUCGAACCGCGGUUGUUCGA	::: : :.::::: .::.:	AAGAAGAUCUGCGGUCUGAUA	Cleavage		1
osa-miR439h	OrBTB9.4	5	-1	1	21	1330	1350	UGUCGAACCGCGGUUGUUCGA	::: : :.::::: .::.:	AAGAAGAUCUGCGGUCUGAUA	Cleavage		1
osa-miR439i	OrBTB9.4	5	-1	1	21	1330	1350	UGUCGAACCGCGGUUGUUCGA	::: : :.::::: .::.:	AAGAAGAUCUGCGGUCUGAUA	Cleavage		1
osa-miR443	OrBTB3.7	5	-1	1	22	2243	2264	AUCACAAUACAAUAAAUCUGGA	:::: :::::: ::::.	UAAAGAUAAAUUGUACUGUGGG	Cleavage		1
osa-miR444a-3p.1	OrBTB8.10	5	-1	1	21	533	552	UUGCUGCCUCAAGCUUGCUGC	::::: : ::: :::::::	CGAGCAA-CAUGAUGCAGCAA	Cleavage		1
osa-miR444b.1	OrBTB10.5	5	-1	1	21	649	669	UGUUGUCUCAAGCUUGCUGCC	:::.::.:: : :::::.::.	GGCGGCGAGGUCGAGACGACG	Translation		1
osa-miR444b.1	OrBTB8.12	5	-1	1	21	55	75	UGUUGUCUCAAGCUUGCUGCC	:. :::::: ::::::.::	AGUUGCAAGCCAGAGACAGCA	Translation		1
osa-miR444b.1	OrBTB7.2	5	-1	1	21	1034	1054	UGUUGUCUCAAGCUUGCUGCC	::::: ::: :::::..:	CUGAGCAAUCUUCAGACAGUA	Cleavage		1
osa-miR444b.1	OrBTB8.18	5	-1	1	21	428	448	UGUUGUCUCAAGCUUGCUGCC	:: :: ::: ::::::::	UCAAGAAAUCUUCAGACAACA	Cleavage		1
osa-miR444b.2	OrBTB8.18	5	-1	1	21	434	453	UGCAGUUGUUGUCUCAAGCUU	:: ::: :::::::: :::::	AAUCUUCAGACAACA-CUGCA	Cleavage		1
osa-miR444b.2	OrBTB8.4	5	-1	1	21	185	205	UGCAGUUGUUGUCUCAAGCUU	: :::::::::..::..	AGAAUGGAGACAACAGUUGUG	Cleavage		1
osa-miR444c.1	OrBTB10.5	5	-1	1	21	649	669	UGUUGUCUCAAGCUUGCUGCC	:::.::.:: : :::::.::.	GGCGGCGAGGUCGAGACGACG	Translation		1
osa-miR444c.1	OrBTB8.12	5	-1	1	21	55	75	UGUUGUCUCAAGCUUGCUGCC	:. :::::: ::::::.::	AGUUGCAAGCCAGAGACAGCA	Translation		1
osa-miR444c.1	OrBTB7.2	5	-1	1	21	1034	1054	UGUUGUCUCAAGCUUGCUGCC	::::: ::: :::::..:	CUGAGCAAUCUUCAGACAGUA	Cleavage		1
osa-miR444c.1	OrBTB8.18	5	-1	1	21	428	448	UGUUGUCUCAAGCUUGCUGCC	:: :: ::: ::::::::	UCAAGAAAUCUUCAGACAACA	Cleavage		1
osa-miR444c.2	OrBTB8.18	5	-1	1	21	434	453	UGCAGUUGUUGUCUCAAGCUU	:: ::: :::::::: :::::	AAUCUUCAGACAACA-CUGCA	Cleavage		1
osa-miR444c.2	OrBTB8.4	5	-1	1	21	185	205	UGCAGUUGUUGUCUCAAGCUU	: :::::::::..::..	AGAAUGGAGACAACAGUUGUG	Cleavage		1
osa-miR444d.1	OrBTB8.10	5	-1	1	21	533	552	UUGCUGCCUCAAGCUUGCUGC	::::: : ::: :::::::	CGAGCAA-CAUGAUGCAGCAA	Cleavage		1
osa-miR444d.3	OrBTB8.24	5	-1	1	21	7557	7577	UUGUGGCUUUCUUGCAAGUUG	..::: ::: ::: ::::::	UGACUACCAACAAAUCCACAA	Translation		1
osa-miR444f	OrBTB9.3	5	-1	1	21	32	52	UGCAGUUGUUGCCUCAAGCUU	:::: :::.::::: ::	UCUCUUGCGGCGACAACCGCC	Cleavage		1
osa-miR444f	OrBTB8.9	5	-1	1	21	446	466	UGCAGUUGUUGCCUCAAGCUU	.:: : :::.:::: ::::	UGGCGUUCGGCGACAAGUGCA	Cleavage		1
osa-miR5072	OrBTB8.16	5	-1	1	22	1053	1074	CGAUUCCCCAGCGGAGUCGCCA	:: ::: ::::::: .:.:	CAUCGCCUCGGCUGGGGUGUUG	Cleavage		1
osa-miR5075	OrBTB1.1	5	-1	1	21	412	432	UUCUCCGUCGCCGCCGUCCGC	:: :.::::::::.::: :.	GCCGGCGGCGGCGGCGGCGGC	Cleavage		3
osa-miR5075	OrBTB3.2	5	-1	1	21	547	567	UUCUCCGUCGCCGCCGUCCGC	: :.::::::::.::: :.	CCCGGCGGCGGCGGCGGCGGC	Cleavage		2
osa-miR5075	OrBTB1.5	5	-1	1	21	1321	1341	UUCUCCGUCGCCGCCGUCCGC	: :.::::::::.::: :.	CCCGGCGGCGGCGGCGGCGGU	Cleavage		2
osa-miR5075	OrBTB5.3	5	-1	1	21	148	168	UUCUCCGUCGCCGCCGUCCGC	:. :.::::::::.:::.:	GUCGGCGGCGGCGGCGGGGUG	Cleavage		1
osa-miR5075	OrBTB8.23	5	-1	1	21	2323	2343	UUCUCCGUCGCCGCCGUCCGC	:: :.::::::::.::: :.	GCCGGCGGCGGCGGCGGCGGC	Cleavage		2
osa-miR5075	OrBTB2.1	5	-1	1	21	11	32	UUCUCCGUCGCCGCCGUC-CGC	::: :.::::::::.:: ::.:	GCGAGGCGGCGGCGGCGCAGGA	Cleavage		2
osa-miR5075	OrBTB2.1	5	-1	1	21	55	75	UUCUCCGUCGCCGCCGUCCGC	:::.::: ::::..::.:.	UCGGGCGGGGGCGGUGGGGGC	Cleavage		2
osa-miR5075	OrBTB6.1	5	-1	1	21	1675	1695	UUCUCCGUCGCCGCCGUCCGC	: ::.::::::::.:: ::	GAGGGCGGCGGCGGCGACGAC	Cleavage		3
osa-miR5075	OrBTB10.6	5	-1	1	21	2758	2778	UUCUCCGUCGCCGCCGUCCGC	:: :: :::: .:::.::.	CAGGUCGCCGGCCGCGGGGAG	Cleavage		3
osa-miR5075	OrBTB10.4	5	-1	1	21	2164	2184	UUCUCCGUCGCCGCCGUCCGC	:::: ::::::::: :.	GGCGACGCCGGCGACGGCGGC	Cleavage		1
osa-miR5075	OrBTB8.9	5	-1	1	21	78	98	UUCUCCGUCGCCGCCGUCCGC	:. :.::::::::.::: :.	GUCGGCGGCGGCGGCGGCGGC	Cleavage		1
osa-miR5075	OrBTB4.6	5	-1	1	21	1014	1034	UUCUCCGUCGCCGCCGUCCGC	:. ::::::: .::::.:	CGAGGAGGCGGCGCUGGAGGA	Cleavage		2
osa-miR5075	OrBTB8.13	5	-1	1	21	436	456	UUCUCCGUCGCCGCCGUCCGC	:::::: ::::: ::: ::	CCGGACGCCGGCGUCGGCGAC	Cleavage		1
osa-miR5075	OrBTB5.2	5	-1	1	21	96	116	UUCUCCGUCGCCGCCGUCCGC	:.::::::::.::: :.	CGCGGCGGCGGCGGCGGCGGC	Cleavage		1
osa-miR5075	OrBTB8.22	5	-1	1	21	556	575	UUCUCCGUCGCCGCCGUCCGC	:.::: : :::.:.::::::	GUGGA-GACGGUGGCGGAGAC	Cleavage		1
osa-miR5075	OrBTB8.4	5	-1	1	21	1818	1838	UUCUCCGUCGCCGCCGUCCGC	::: ::::::::: ::.	GACGACAACGGCGACGGCGAG	Cleavage		1
osa-miR5075	OrBTB4.1	5	-1	1	21	535	555	UUCUCCGUCGCCGCCGUCCGC	:: :: :::: .:::.::.	CAGGUCGCCGGCCGCGGGGAG	Cleavage		1
osa-miR5076	OrBTB8.1	5	-1	1	22	635	656	GAAAUGGGAGCAGAGCAGGUUU	:. :.::::::::::. :::	AGUCUUGCUCUGCUCUGAUUGG	Cleavage		1
osa-miR5076	OrBTB3.3	5	-1	1	22	101	122	GAAAUGGGAGCAGAGCAGGUUU	.: ::::.::: .:::.. :::	GAUCCUGUUCUCUUCCUGGUUC	Translation		1
osa-miR5077	OrBTB6.6	5	-1	1	19	260	278	GUUCGCGUCGGGUUCACCA	:::: .:.::::::: .:	UGGUAGAUCCGACGCAGAA	Cleavage		1
osa-miR5077	OrBTB6.3	5	-1	1	19	770	788	GUUCGCGUCGGGUUCACCA	::: ::...:.::::..:	UGGAAAAUUUGGCGCGGGC	Cleavage		1
osa-miR5082	OrBTB8.24	5	-1	1	24	4819	4843	UGCGAUGAUGGCCG-CGCGGGUUCA	::: ::::::::.:.:::	GCGGAGGGCGACGGCCAUCGUUGCA	Cleavage		1
osa-miR5082	OrBTB10.10	5	-1	1	24	33	57	UGCGAUGAUGGCCG-CGCGGGUUCA	.:::: : ::::::.:::::	GCGUUCCGCCUCCGCCAUCGUCGCA	Cleavage		1
osa-miR5082	OrBTB8.13	5	-1	1	24	1384	1407	UGCGAUGAUGGCCGCGCGGGUUCA	: : :.: :::::::. :::.	GUCAACGGUGAGGCCAUCGACGCG	Cleavage		1
osa-miR5083	OrBTB6.3	5	-1	1	20	1095	1114	AGACUACAAUUAUCUGAUCA	:::::.:.::: ::: ::	CCAUCAGGUGAUUUUAGCCU	Cleavage		1
osa-miR5143a	OrBTB10.4	5	-1	1	24	2898	2921	UGUGGUAUGUUGGCAAUGUAGGAA	:: : . ::::.:::::::. :	AUCGGAGGGUGCCGACAUACCGAA	Cleavage		1
osa-miR5143a	OrBTB4.5	5	-1	1	24	315	338	UGUGGUAUGUUGGCAAUGUAGGAA	:: : :::..:::....::	CCAGCACCUCGCCGGCAUGUUGCA	Cleavage		1
osa-miR5143b	OrBTB10.4	5	-1	1	24	2898	2921	UGUGGUAUGUUGGCAAUGUAGGAA	:: : . ::::.:::::::. :	AUCGGAGGGUGCCGACAUACCGAA	Cleavage		1
osa-miR5143b	OrBTB4.5	5	-1	1	24	315	338	UGUGGUAUGUUGGCAAUGUAGGAA	:: : :::..:::....::	CCAGCACCUCGCCGGCAUGUUGCA	Cleavage		1
osa-miR5144-3p	OrBTB8.16	5	-1	1	21	544	564	UCUCCUCAGCAGCACAAGAAG	::: : :::::::. :.:.	GAUCUCGAGCUGCUGGUGGGG	Cleavage		1
osa-miR5144-3p	OrBTB6.5	5	-1	1	21	933	952	UCUCCUCAGCAGCACAAGAAG	: ::::: ::: :: ::::::	CAUCUUG-GCUUCUCAGGAGA	Translation		1
osa-miR5144-5p	OrBTB6.1	5	-1	1	21	957	977	UUCUUGUGCUGCUGAAGAGAC	::::::: :::::::.	GAUCCUUCAGCUGCACAAGGC	Translation		1
osa-miR5144-5p	OrBTB4.3	5	-1	1	21	3539	3559	UUCUUGUGCUGCUGAAGAGAC	:::::..:..:: .:.:.:	AGCUCUUUGGUGGCCUAGGGA	Cleavage		1
osa-miR5144-5p	OrBTB10.10	5	-1	1	21	1412	1432	UUCUUGUGCUGCUGAAGAGAC	::::::.:: ::..:::.	AGCUCUUCGGCCCCAUGAGAG	Translation		1
osa-miR5145	OrBTB4.1	5	-1	1	24	2180	2203	ACCUGUUUGGAUUCUUGAGGGCUA	: :.::.:: :::..:.::::	AUGGCUUCGAGCAUCUGAGCAGGA	Cleavage		1
osa-miR5147	OrBTB3.4	5	-1	1	21	882	902	ACAACUCUUGUGGAUGGAGGG	::::.::::::::: :	UUUAGCAUCUACAAGAGUUUU	Cleavage		1
osa-miR5149	OrBTB8.24	5	-1	1	22	6092	6113	GAGGAGCUGUGACGAUUUGGGA	:. :::: ::: .:::::::	AACUCAAUCAUCAGGGCUCCUC	Cleavage		1
osa-miR5151	OrBTB1.4	5	-1	1	22	466	487	UAAUGAUGUGGGUACGAAUGAA	:: .::::: :: :.::::	ACAAUAUGUACCGACUUUAUUA	Translation		1
osa-miR5154	OrBTB10.16	5	-1	1	24	628	650	AGCACCAGUUGACGUGACGCUGAG	.::: :: :.: ::.:.:::::::	UUCACCG-CGCAUCGAUUGGUGCU	Cleavage		1
osa-miR5157a-3p	OrBTB10.20	5	-1	1	24	1999	2022	AGAAGUUGUGGCUAUCAAAAAGUU	::. :::::. .: .:.::.::::	AAUAUUUUGGAGGAUAUAAUUUCU	Translation		1
osa-miR5157a-5p	OrBTB10.8	5	-1	1	24	55	77	AACUUUUUAAUAGCUACAACUUCU	:.: ::: .::::: ::.:::::	UGGACUUGGGGCUAU-AAGAAGUU	Cleavage		1
osa-miR5157b-3p	OrBTB10.20	5	-1	1	24	1999	2022	AGAAGUUGUGGCUAUCAAAAAGUU	::. :::::. .: .:.::.::::	AAUAUUUUGGAGGAUAUAAUUUCU	Translation		1
osa-miR5157b-5p	OrBTB10.8	5	-1	1	24	55	77	AACUUUUUAAUAGCUACAACUUCU	:.: ::: .::::: ::.:::::	UGGACUUGGGGCUAU-AAGAAGUU	Cleavage		1
osa-miR5159	OrBTB7.2	5	-1	1	24	1083	1106	AACUAGAGUGGGUCAACGGGUACC	:.: : :::. ::::.:::	AGAGGCUGAUAACCUCCUCUGGUU	Cleavage		1
osa-miR5160	OrBTB2.2	5	-1	1	22	521	541	CGAGAUCGAUGGUAUAUUUCUG	.:::::: ::::: :::::.	GGGAAAUA-ACCAUGGAUCUUC	Cleavage		1
osa-miR528-3p	OrBTB8.24	5	-1	1	21	493	513	CCUGUGCUUGCCUCUUCCAUU	:::.:::::..:::::	GGCGGAGGAGGCGGGCACAUC	Cleavage		1
osa-miR528-3p	OrBTB7.3	5	-1	1	21	355	375	CCUGUGCUUGCCUCUUCCAUU	:. :: : .:::::::::: :	AGCGGCAAGGGCAAGCACAAG	Cleavage		1
osa-miR529b	OrBTB7.6	5	-1	1	21	760	780	AGAAGAGAGAGAGUACAGCUU	.::::: :.:::::. .:::	GAGCUGCAUUCUCUUGUUUCA	Cleavage		1
osa-miR530-5p	OrBTB4.5	5	-1	1	20	2918	2937	UGCAUUUGCACCUGCACCUA	:::: :::: ::.:::..	AUGGUGAAGGUUCAGAUGUG	Cleavage		1
osa-miR530-5p	OrBTB4.6	5	-1	1	20	1477	1496	UGCAUUUGCACCUGCACCUA	.:::: ::::::..:::	CGGGUGGUGGUGCAGGUGCU	Cleavage		1
osa-miR531a	OrBTB1.5	5	-1	1	24	1294	1317	CUCGCCGGGGCUGCGUGCCGCCAU	:::::.: :: :. :::::::	AAUGCGGCGCCCAUCUACGGCGAG	Translation		1
osa-miR531a	OrBTB10.10	5	-1	1	24	2528	2550	CUCGCCGGGGCUGCGUGCCGCCAU	: : ::::.: :.::.:::::: :	AGGUCGGCGC-CGGCUCCGGCGCG	Cleavage		1
osa-miR531a	OrBTB8.14	5	-1	1	24	92	114	CUCGCCGGGGCUGCGUGCCGCCAU	:::: : ::::.::::: ::	UCUCCGGC-CUCAGCUCCGGCAAG	Cleavage		1
osa-miR531a	OrBTB8.6	5	-1	1	24	1423	1446	CUCGCCGGGGCUGCGUGCCGCCAU	: : ::: ::.:::::::	CAGUGUGAAAGCAUCCUCGGCGAG	Translation		1
osa-miR531a	OrBTB4.7	5	-1	1	24	518	540	CUCGCCGGGGCUGCGUGCCGCCAU	: :: ::: :.:::::::::.	CCGUCGCCAC-CGGCCCCGGCGGC	Cleavage		1
osa-miR531b	OrBTB1.5	5	-1	1	20	1298	1317	CUCGCCGGGGCUGCGUGCCG	::::.: :: :. :::::::	CGGCGCCCAUCUACGGCGAG	Translation		1
osa-miR531b	OrBTB8.24	5	-1	1	20	306	324	CUCGCCGGGGCUGCGUGCCG	::::.: :.::.::::::.	CGGCGC-CGGCUCCGGCGGC	Cleavage		1
osa-miR531b	OrBTB10.10	5	-1	1	20	2532	2550	CUCGCCGGGGCUGCGUGCCG	::::.: :.::.:::::: :	CGGCGC-CGGCUCCGGCGCG	Cleavage		1
osa-miR531b	OrBTB4.7	5	-1	1	20	522	540	CUCGCCGGGGCUGCGUGCCG	:: ::: :.:::::::::.	CGCCAC-CGGCCCCGGCGGC	Cleavage		1
osa-miR531b	OrBTB8.6	5	-1	1	20	1427	1446	CUCGCCGGGGCUGCGUGCCG	: : ::: ::.:::::::	GUGAAAGCAUCCUCGGCGAG	Translation		1
osa-miR531b	OrBTB8.14	5	-1	1	20	96	114	CUCGCCGGGGCUGCGUGCCG	:::: : ::::.::::: ::	CGGC-CUCAGCUCCGGCAAG	Cleavage		1
osa-miR531c	OrBTB1.5	5	-1	1	24	1294	1317	CUCGCCGGGGCUGCGUGCCGCCAU	:::::.: :: :. :::::::	AAUGCGGCGCCCAUCUACGGCGAG	Translation		1
osa-miR531c	OrBTB10.10	5	-1	1	24	2528	2550	CUCGCCGGGGCUGCGUGCCGCCAU	: : ::::.: :.::.:::::: :	AGGUCGGCGC-CGGCUCCGGCGCG	Cleavage		1
osa-miR531c	OrBTB8.14	5	-1	1	24	92	114	CUCGCCGGGGCUGCGUGCCGCCAU	:::: : ::::.::::: ::	UCUCCGGC-CUCAGCUCCGGCAAG	Cleavage		1
osa-miR531c	OrBTB8.6	5	-1	1	24	1423	1446	CUCGCCGGGGCUGCGUGCCGCCAU	: : ::: ::.:::::::	CAGUGUGAAAGCAUCCUCGGCGAG	Translation		1
osa-miR531c	OrBTB4.7	5	-1	1	24	518	540	CUCGCCGGGGCUGCGUGCCGCCAU	: :: ::: :.:::::::::.	CCGUCGCCAC-CGGCCCCGGCGGC	Cleavage		1
osa-miR5337b	OrBTB10.6	5	-1	1	21	1276	1296	CUAGAACGGCAAGCAAUUUGA	:.:::::: ::.: :::::	ACGAAUUGCAUGUCCUUCUAC	Cleavage		1
osa-miR5340	OrBTB8.24	5	-1	1	23	2307	2329	UGAUGACGUGGAUGAAUUUCAAA	: :.. :::: ..::::.:::	GGUCAGGAUCAUGUGCGUCGUCA	Translation		1
osa-miR535-3p	OrBTB4.4	5	-1	1	21	563	583	GUGCUUUCUCCCGUUGUCACU	.:::. .:::::::..::..	GGUGGGCGCGGGAGAGGGCGU	Cleavage		1
osa-miR535-3p	OrBTB10.17	5	-1	1	21	407	427	GUGCUUUCUCCCGUUGUCACU	: :::: :::::.::::	CUCGUCAACUGGAGAGAGCAA	Cleavage		1
osa-miR535-5p	OrBTB10.5	5	-1	1	21	1909	1929	UGACAACGAGAGAGAGCACGC	::::::::::: :::.	UCUCCCUCUCUCUCGUCGUCG	Cleavage		1
osa-miR5484	OrBTB10.18	5	-1	1	21	372	391	AACCGAGCGCGCUGUUGAUUA	:::: :..::::::::.:: :	UAAU-AGUAGCGCGCUUGGGU	Cleavage		1
osa-miR5484	OrBTB7.6	5	-1	1	21	293	313	AACCGAGCGCGCUGUUGAUUA	.:: .:.::::::::::	GCGUCCGCGGCGCGCUCGGCG	Cleavage		1
osa-miR5487	OrBTB10.14	5	-1	1	21	232	252	AAAGAUGUGCAUGUAGUUCCG	:::::.::: . ::::::	AAGAACUGCAUCUCCAUCUUC	Translation		1
osa-miR5487	OrBTB8.17	5	-1	1	21	679	699	AAAGAUGUGCAUGUAGUUCCG	:. :::.:::.:::: ::	GACAGGUACGUGCGCAUCCUU	Cleavage		1
osa-miR5488	OrBTB8.4	5	-1	1	21	801	821	UGAAGGCGACUGAUGAUUUCA	::: .::: ::::.:::::.	UGAUGUCAGCAGUUGCCUUUC	Cleavage		1
osa-miR5489	OrBTB7.6	5	-1	1	21	870	890	CAGGUGUUCUCGAUGGCUUCC	:::::..:::: :: .:.::	UGAAGCUGUCGACAAAGCUUG	Cleavage		1
osa-miR5489	OrBTB1.4	5	-1	1	21	1059	1079	CAGGUGUUCUCGAUGGCUUCC	:: ..: ::::.:.:.:::	UCAAUUUAACGAGGAUAUCUG	Cleavage		1
osa-miR5496	OrBTB8.13	5	-1	1	21	1111	1131	CCAGCCGGUGGCAUAGUUCUC	::: :::.::::: :::	CUCAACCAUGUCACCGCCUGU	Cleavage		1
osa-miR5497	OrBTB2.1	5	-1	1	21	646	666	CAGAAUAUCUGGGACGAGCAU	::. : :..:::::::::	ACUCUUCUACUGGAUAUUCUG	Cleavage		1
osa-miR5499	OrBTB6.1	5	-1	1	21	869	889	GAAGGAAGAAUCGUUAUGGAA	.:::. ::.::::::::	GCUCAUGCCGGUUCUUCCUCA	Cleavage		1
osa-miR5505	OrBTB10.3	5	-1	1	22	1048	1069	GAGGAUUCGGUAUUGAUCGCUA	: ::::::.. :.::::.:::	UCGCGAUCGGCUCUGAAUUCUC	Translation		1
osa-miR5506	OrBTB8.23	5	-1	1	21	52	72	UGGAUCGCUUCGUCUGAUGGU	...: : .::::::::::.	UUUGUGAUGCGAAGCGAUCUC	Cleavage		2
osa-miR5517	OrBTB8.11	5	-1	1	21	282	302	UGCAUCACGGCGCAUAUGUAG	: ::: : :.:.:: :.::::	CAACAGAGGUGUCGAGGUGCA	Cleavage		1
osa-miR5519	OrBTB8.1	5	-1	1	21	725	745	UGGCAGAAGUACUGGACUUAG	:::: ::: :.::::: .:	ACAAGUACAGCAUUUCUGAUA	Translation		1
osa-miR5521	OrBTB8.11	5	-1	1	21	406	426	AGUGGCUGCAUAUCUGAUGAG	::::. .:.::. :.::::	GACAUCGAGUGUGUUGUCACU	Cleavage		1
osa-miR5528	OrBTB7.1	5	-1	1	21	451	471	AAGACGGUUUUAGAUGUUGCC	:::. :.:: :.::::::::	GGCGUCGUCAAGAACCGUCUC	Cleavage		1
osa-miR5529	OrBTB8.8	5	-1	1	21	240	260	GUUUCAUCCAUGGACACCGCA	::: ::.::::::: ::	UAGCGUGACCGUGGAUGACAC	Cleavage		1
osa-miR5530	OrBTB4.4	5	-1	1	21	713	733	AGUGGUGUCGUAUUACCUGCC	: : : :.::.::.:::.::	GCCUGCUGAUGCGGCACUACG	Cleavage		1
osa-miR5531	OrBTB2.6	5	-1	1	22	456	477	ACUGACUGCCUUGAGCUCCGGG	:::::::. :::.::: :	CAGGGAGCUCGCGGCGGUCCGG	Translation		1
osa-miR5537	OrBTB8.4	5	-1	1	22	1904	1925	AAUGUUUGUAUGGAUCGUUUGU	: ::.: .:::::: ::.:::	AGAAGCUGUCCAUAGAAGCAUG	Cleavage		1
osa-miR5537	OrBTB6.8	5	-1	1	22	534	555	AAUGUUUGUAUGGAUCGUUUGU	::::.:::.::.: :::	AAGUUCGAUUCAUGCAGAAAUU	Cleavage		1
osa-miR5537	OrBTB3.1	5	-1	1	22	658	679	AAUGUUUGUAUGGAUCGUUUGU	: .:::.:::::::.::	GACAUUGAUUCAUACAAGCAAG	Cleavage		1
osa-miR5542	OrBTB10.9	5	-1	1	21	881	900	UUUGAGAAGGUAUCAUGAGAU	: :::. ::::::: :::.:.	AGCUCG-GAUACCUCCUCGAG	Cleavage		1
osa-miR5789	OrBTB4.1	5	-1	1	21	797	817	UGACUGAGCUUCGUUCGGUAU	: :.::: :.:::::.::..	ACAUCGACGGGAGCUCGGUUG	Cleavage		1
osa-miR5792	OrBTB8.14	5	-1	1	23	1	23	GAUGACAGCGGUGGUUCGGACAU	::: ::: ::: .::: :::.::	AUGGCCGCACCUUCGCCGUCGUC	Cleavage		1
osa-miR5792	OrBTB6.1	5	-1	1	24	1734	1757	GAUGACAGCGGUGGUUCGGACAUC	: ..:...:::::::.::	GAGCAGCAGGCUGUCGCUGUCGUC	Cleavage		1
osa-miR5793	OrBTB10.15	5	-1	1	21	409	429	CGAGGACGAGAUACAGUGCAG	:::::: ::::: :.::.	AAGCACUGCAUCUCUUUCUUC	Cleavage		1
osa-miR5793	OrBTB10.18	5	-1	1	21	223	243	CGAGGACGAGAUACAGUGCAG	:::::: ::::: :.::.	AAGCACUGCAUCUCUUUCUUC	Cleavage		1
osa-miR5793	OrBTB10.6	5	-1	1	21	1286	1306	CGAGGACGAGAUACAGUGCAG	: .: :: ::::::::::	UGUCCUUCUACCUCGUCCUCG	Translation		1
osa-miR5794	OrBTB8.13	5	-1	1	21	134	154	UGAGGAAUCACUAGUAGUCGU	.::.:::: ::::.: ::::	GCGGCUACCAGUGGUGCCUCU	Cleavage		1
osa-miR5794	OrBTB5.2	5	-1	1	21	564	584	UGAGGAAUCACUAGUAGUCGU	:: :::.::.:::: ::.::	ACCACUGCUGGUGAAUCUUCU	Cleavage		1
osa-miR5794	OrBTB4.5	5	-1	1	21	2726	2746	UGAGGAAUCACUAGUAGUCGU	..::: :.:.: ::::: :::	GUGACAAUUGGGGAUUCAUCA	Translation		1
osa-miR5794	OrBTB10.11	5	-1	1	21	167	187	UGAGGAAUCACUAGUAGUCGU	:.:::: .:::.::: ::.	GAGGCUACCGGUGGUUCAUCG	Cleavage		1
osa-miR5795	OrBTB1.5	5	-1	1	22	902	923	AUGUCGAGGUCGAGUUCCCGGC	::..::: ::::::::.	GGGAGGGGCUCAACCUCGACGA	Translation		1
osa-miR5796	OrBTB7.6	5	-1	1	21	693	713	UCAUUCAGGAUUGAAGCCGCC	:: ::::::::::: ::	CACGAGUUCAAUCCUGAUGGA	Cleavage		1
osa-miR5800	OrBTB4.6	5	-1	1	21	1812	1832	CCCGGCUAUCGGAACGGCUGC	.::.::::::. :::. ::	UAGGCUGUUCCGGAAGCUCGG	Cleavage		1
osa-miR5803	OrBTB8.7	5	-1	1	24	900	923	ACCACUGUAGACGCUACGUGUGAG	::::.::: ::::. :::	GAAGAACGUGGCGACUACGCUGGC	Translation		1
osa-miR5805	OrBTB5.1	5	-1	1	24	1533	1556	ACGAGUGAUGGCGGCGUAUACCUG	:::: ..::.: ::.:.::	CAUCAAUACUUUGCUACCAUUUGU	Cleavage		1
osa-miR5805	OrBTB8.10	5	-1	1	24	417	440	ACGAGUGAUGGCGGCGUAUACCUG	: .:::::::.: :::::	AUUCGAGGCGCCGCCGUAUCUCGU	Cleavage		1
osa-miR5809	OrBTB6.6	5	-1	1	20	279	298	UCGUCGCCGGCGACCACAGC	:::: :: ::.::: ::.::	GCUGAGGCCGUCGGAGAUGA	Cleavage		2
osa-miR5809	OrBTB4.5	5	-1	1	20	1592	1610	UCGUCGCCGGCGACCACAGC	:::: : :::.:: ::::::	GCUGCG-UCGUCGUCGACGA	Cleavage		1
osa-miR5809	OrBTB1.1	5	-1	1	20	403	422	UCGUCGCCGGCGACCACAGC	: :: :: .:::::::.::.	GAUGGGGCUGCCGGCGGCGG	Cleavage		1
osa-miR5809	OrBTB10.5	5	-1	1	20	532	551	UCGUCGCCGGCGACCACAGC	: : :::::.:: :::::	CCGGCGGUCGUCGUCGACGU	Cleavage		1
osa-miR5809	OrBTB10.4	5	-1	1	20	250	269	UCGUCGCCGGCGACCACAGC	: : :::::::::.::.	GAGGAGAUCGCCGGCGGCGG	Cleavage		2
osa-miR5809	OrBTB10.4	5	-1	1	20	2413	2432	UCGUCGCCGGCGACCACAGC	: : :::::.:: :::::	CCGGCGGUCGUCGUCGACGU	Cleavage		2
osa-miR5809	OrBTB6.1	5	-1	1	20	1857	1876	UCGUCGCCGGCGACCACAGC	: : :::::.:::::: :	CCCGAGGUCGUCGGCGAAGC	Cleavage		1
osa-miR5816	OrBTB3.5	5	-1	1	24	240	263	UAGGAGUGUUUGUAGGAGCGCCAC	::.::::.: ::::.::	CCGCUUCUUCUACGACCACUUCUC	Cleavage		1
osa-miR5819	OrBTB8.14	5	-1	1	21	74	94	AGGACGAGGGGAACGGCGGCG	:::::: :.:::: :.::	UCACGCCGUACUCCUCCUUCU	Cleavage		1
osa-miR5819	OrBTB10.11	5	-1	1	21	228	248	AGGACGAGGGGAACGGCGGCG	: .: : :::. .::::::::	CAUCUCAGUUUAUCUCGUCCU	Translation		1
osa-miR5820	OrBTB4.5	5	-1	1	21	851	871	UGGCAGAGAUUGAUCGAGGAA	:.::: ::.::::. ::::	GUUCUCCUUCGAUCUUCGCCA	Cleavage		1
osa-miR5824	OrBTB6.8	5	-1	1	24	907	930	AGUCUGAUAAGAAGUCAAUGGCGU	:::::: :. :::::::.:	GAAGCAUUGAAAUUCUAUCAGAUU	Translation		1
osa-miR5824	OrBTB7.6	5	-1	1	24	1175	1198	AGUCUGAUAAGAAGUCAAUGGCGU	:::: :.::.:::::.:	GUCAAGCUGACAUUUUGUCAGAUU	Cleavage		1
osa-miR5827	OrBTB8.4	5	-1	1	21	1230	1250	UUUGUUGCAAUUUGGACUACC	::: . ::.::::: ::.:	CCUAGCUGAAGUUGCACCAGA	Cleavage		1
osa-miR5830	OrBTB2.2	5	-1	1	24	168	191	AUGUAGAUGAGGUGAUGUUACACA	:: ::..:::::::::	AUCACUACUGCAUUUCAUCUACAC	Cleavage		1
osa-miR5830	OrBTB4.5	5	-1	1	24	3087	3110	AUGUAGAUGAGGUGAUGUUACACA	: ::::.::::.::::	GGCUCUUCUUCACUUCAUUUACAC	Cleavage		1
osa-miR5830	OrBTB6.6	5	-1	1	24	711	734	AUGUAGAUGAGGUGAUGUUACACA	: ::::.::.::::::	AGCCAUUCUUCACUUCGUCUACAC	Cleavage		1
osa-miR5830	OrBTB7.3	5	-1	1	24	816	839	AUGUAGAUGAGGUGAUGUUACACA	.: :::..:.:::::::	GGCAAUGCUUCAUUUUAUCUACAG	Cleavage		1
osa-miR5830	OrBTB6.2	5	-1	1	24	687	710	AUGUAGAUGAGGUGAUGUUACACA	.: :::..::::.::::	GGCCAUGCUUCAUUUCAUUUACAC	Cleavage		1
osa-miR5830	OrBTB10.14	5	-1	1	24	726	749	AUGUAGAUGAGGUGAUGUUACACA	.: : ::.:::::::::	GGCUCUGCUUGACUUCAUCUACAC	Cleavage		1
osa-miR5832	OrBTB10.6	5	-1	1	21	2607	2627	UUGGCGGAGCGGUUGCUGUCA	::: ::.::::: .::::.	GGACCGCGACCGCCUCGCCGU	Cleavage		1
osa-miR5832	OrBTB5.2	5	-1	1	21	297	317	UUGGCGGAGCGGUUGCUGUCA	::. :.::::: :::::.	CCACGCCGACCGCGCCGCCGC	Cleavage		2
osa-miR5832	OrBTB5.2	5	-1	1	21	2202	2222	UUGGCGGAGCGGUUGCUGUCA	: :::::. ::.:::.::	GCUCCGCAACUUCUUCGCUAA	Translation		2
osa-miR5832	OrBTB10.15	5	-1	1	21	624	644	UUGGCGGAGCGGUUGCUGUCA	:.. :.::.:::.:::.:	CAAUGACGACUGCUUCGCUAU	Cleavage		1
osa-miR5832	OrBTB10.18	5	-1	1	21	438	458	UUGGCGGAGCGGUUGCUGUCA	:.. :.::.:::.:::.:	CAAUGACGACUGCUUCGCUAU	Cleavage		1
osa-miR5832	OrBTB3.4	5	-1	1	21	1345	1365	UUGGCGGAGCGGUUGCUGUCA	::.: :.: ::::.:::..	GAACGGGAGCAGCUCUGCCGG	Translation		1
osa-miR5832	OrBTB10.20	5	-1	1	21	1395	1415	UUGGCGGAGCGGUUGCUGUCA	: : :::..:::.:::.:	CCAAAACAAUUGCUUCGCUAU	Cleavage		1
osa-miR5832	OrBTB7.3	5	-1	1	21	384	404	UUGGCGGAGCGGUUGCUGUCA	:: :.:::::::: .:.:	CCACUUCGACCGCUCCCUCGA	Cleavage		1
osa-miR5833	OrBTB7.4	5	-1	1	21	18	38	UCCUCCUCGGGCUCAUCGGGC	:: :::. :::::::::	CAAGGAGGAGUACGAGGAGGA	Translation		1
osa-miR5833	OrBTB6.8	5	-1	1	21	64	84	UCCUCCUCGGGCUCAUCGGGC	: : :: :::: ::::::::	GGCGGAGGAGCAGGAGGAGGA	Translation		1
osa-miR5833	OrBTB8.12	5	-1	1	21	26	46	UCCUCCUCGGGCUCAUCGGGC	: ::: :::: ::: :::::	GACCGUCGAGCACGACGAGGA	Translation		1
osa-miR5834	OrBTB10.11	5	-1	1	21	433	453	ACGGAUGUAGAAAUUGGUGAU	:. .:::::: :::::::	GACGAUAAUUUCACCAUCCGU	Cleavage		1
osa-miR5834	OrBTB5.4	5	-1	1	21	903	923	ACGGAUGUAGAAAUUGGUGAU	: .:.:::::: ::: :::	UGCCUCGAUUUCUUCAUGCGU	Cleavage		1
osa-miR5836	OrBTB10.5	5	-1	1	21	878	898	UGAGCAGCCGGACCAUGGGAU	.:::::: .::::: :::	CCUCCAUGGCUCGGCUCCUCC	Cleavage		1
osa-miR5836	OrBTB10.4	5	-1	1	21	2720	2740	UGAGCAGCCGGACCAUGGGAU	.:::::: ..:::: :::.	CCUCCAUGGCUUGGCUCCUCG	Cleavage		1
osa-miR5837.1	OrBTB5.1	5	-1	1	21	1415	1435	AUGUUGGAAUGACAUGCAGCU	::: ::: ::: ..:::::	UUCUGGAUGCCAUAUUAACAU	Cleavage		1
osa-miR5837.2	OrBTB10.2	5	-1	1	21	402	426	GGUGAUGUGGAGCGU----UCGGCA	::::: :::.:::::.::.::	CGCCGACGUCACGUUCCACGUCGCC	Cleavage		1
osa-miR5837.2	OrBTB10.1	5	-1	1	21	597	621	GGUGAUGUGGAGCGU----UCGGCA	::::: :::.:::::.::.::	CGCCGACGUCACGUUCCACGUCGCC	Cleavage		1
osa-miR5837.2	OrBTB6.1	5	-1	1	21	1414	1434	GGUGAUGUGGAGCGUUCGGCA	::: ::::::.:.::..:	CGCCUCCCGCUCCGCGUCGUC	Cleavage		1
osa-miR6248	OrBTB5.2	5	-1	1	21	914	934	UAUUUGAGGAUGGAGGUAGUA	:. : : :.::::: ::::::	UGGUUCAUUCAUCCCCAAAUA	Cleavage		1
osa-miR6249a	OrBTB10.11	5	-1	1	21	583	603	CGUGAAGAGCUCGCCGGCGGC	:.::::::::::.: ::.:	GUCGCCGGCGAGUUGAUCGCC	Cleavage		1
osa-miR6249a	OrBTB10.13	5	-1	1	21	559	579	CGUGAAGAGCUCGCCGGCGGC	:.:: ::::::: ::::::	GUCGGCGGCGAGGCCUUCACC	Cleavage		2
osa-miR6249a	OrBTB10.19	5	-1	1	21	541	561	CGUGAAGAGCUCGCCGGCGGC	:.:: ::::::: : ::..::	GUCGGCGGCGAGAUGUUUGCG	Cleavage		1
osa-miR6249a	OrBTB6.5	5	-1	1	21	556	576	CGUGAAGAGCUCGCCGGCGGC	:.: ::::::::: . ::.::	GUCUCCGGCGAGCCUGUCGCG	Cleavage		1
osa-miR6249a	OrBTB10.14	5	-1	1	21	586	606	CGUGAAGAGCUCGCCGGCGGC	:.:: ::::::: : ::..::	GUCGGCGGCGAGAUGUUUGCG	Cleavage		1
osa-miR6249a	OrBTB1.5	5	-1	1	21	868	888	CGUGAAGAGCUCGCCGGCGGC	::: :: ::::::: ::: :	UCCGACGUCGAGCUCGUCAAG	Cleavage		1
osa-miR6249a	OrBTB10.12	5	-1	1	21	457	477	CGUGAAGAGCUCGCCGGCGGC	.::.:: ::: . :::::::	CUCGUCGACGACUGCUUCACG	Translation		1
osa-miR6249a	OrBTB7.5	5	-1	1	21	382	402	CGUGAAGAGCUCGCCGGCGGC	: ::.: ::: :::::::. :	GACGUCCGCGCGCUCUUCGAG	Translation		2
osa-miR6249a	OrBTB7.5	5	-1	1	21	256	276	CGUGAAGAGCUCGCCGGCGGC	.:::: ::::. ::::::	AUCGCCUCCGAGUGCUUCACC	Cleavage		2
osa-miR6249b	OrBTB10.11	5	-1	1	21	583	603	CGUGAAGAGCUCGCCGGCGGC	:.::::::::::.: ::.:	GUCGCCGGCGAGUUGAUCGCC	Cleavage		1
osa-miR6249b	OrBTB10.13	5	-1	1	21	559	579	CGUGAAGAGCUCGCCGGCGGC	:.:: ::::::: ::::::	GUCGGCGGCGAGGCCUUCACC	Cleavage		2
osa-miR6249b	OrBTB10.14	5	-1	1	21	586	606	CGUGAAGAGCUCGCCGGCGGC	:.:: ::::::: : ::..::	GUCGGCGGCGAGAUGUUUGCG	Cleavage		1
osa-miR6249b	OrBTB10.19	5	-1	1	21	541	561	CGUGAAGAGCUCGCCGGCGGC	:.:: ::::::: : ::..::	GUCGGCGGCGAGAUGUUUGCG	Cleavage		1
osa-miR6249b	OrBTB6.5	5	-1	1	21	556	576	CGUGAAGAGCUCGCCGGCGGC	:.: ::::::::: . ::.::	GUCUCCGGCGAGCCUGUCGCG	Cleavage		1
osa-miR6249b	OrBTB1.5	5	-1	1	21	868	888	CGUGAAGAGCUCGCCGGCGGC	::: :: ::::::: ::: :	UCCGACGUCGAGCUCGUCAAG	Cleavage		1
osa-miR6249b	OrBTB10.12	5	-1	1	21	457	477	CGUGAAGAGCUCGCCGGCGGC	.::.:: ::: . :::::::	CUCGUCGACGACUGCUUCACG	Translation		1
osa-miR6249b	OrBTB7.5	5	-1	1	21	382	402	CGUGAAGAGCUCGCCGGCGGC	: ::.: ::: :::::::. :	GACGUCCGCGCGCUCUUCGAG	Translation		2
osa-miR6249b	OrBTB7.5	5	-1	1	21	256	276	CGUGAAGAGCUCGCCGGCGGC	.:::: ::::. ::::::	AUCGCCUCCGAGUGCUUCACC	Cleavage		2
osa-miR6255	OrBTB2.2	5	-1	1	22	453	475	UGGGAA-AAAUGGGCAGUUGAGU	:.:..::::::::: :::.::	GGUUAGUUGCCCAUUUGUUCUCA	Cleavage		1
osa-miR6256	OrBTB8.12	5	-1	1	22	471	492	GUAGUACUCGGUUGUAGGUGUA	::.::..:..::::.: :.	CCGACUUAUGAUUGAGUGCAAU	Cleavage		1
osa-miR6256	OrBTB4.6	5	-1	1	22	558	579	GUAGUACUCGGUUGUAGGUGUA	.:: :.... :::::::::	CUGGCCGAUGGUGGAGUACUAC	Translation		1
osa-miR6256	OrBTB9.2	5	-1	1	22	1018	1038	GUAGUACUCGGUUGUAGGUGUA	::: ::.:: ::::.::::	GCGACCAACGAC-GAGUGCUAC	Translation		1
osa-miR7693-3p	OrBTB8.21	5	-1	1	22	994	1014	GACGUCCAUCGAUGAAGAGCGA	: :::::::::: :::::	UUCAUGUUCAUCGAUG-ACGUC	Cleavage		1
osa-miR7693-5p	OrBTB6.8	5	-1	1	24	1748	1771	GUUUCCGCUCUUCAUCGAUGGCUG	:.:: :.::::.::.::	UUUGUUUUGAGGGAGAGUGGGAAG	Cleavage		1
osa-miR7694-5p	OrBTB1.4	5	-1	1	24	1113	1136	AACCUAGUACUGGAUUAGUCACCA	:: ::::::: :.::::	AAGAACCUCUUCCAGUAAUGGGUU	Cleavage		1
osa-miR810b.2	OrBTB2.2	5	-1	1	21	154	174	AAGUGAUUUAAUUAUGCCGUU	.::..:. :::.::::::	GCUGGUGUGUUUAGAUCACUA	Cleavage		1
osa-miR812p	OrBTB10.22	5	-1	1	24	182	205	GACGGACGAUUAAAGUUGGGCAUG	::: :::::.::: .:: :	AGAAACCAUCUUUAGUCGGUCGAC	Cleavage		1
osa-miR812s	OrBTB5.4	5	-1	1	24	603	626	AAGACGGACAAUCAAACGUUGGAC	: .:.::: :.: :::::::::	GCUCGACGCCCGGUCGUCCGUCUU	Translation		1
osa-miR812v	OrBTB4.1	5	-1	1	24	2148	2171	AUGGCUGCACUUAAAAUGGGACGG	: : : : :::::::.:::	ACAGGCAAAUCUCAGUGCAGUCAU	Cleavage		1
osa-miR815a	OrBTB5.1	5	-1	1	21	986	1006	AAGGGGAUUGAGGAGAUUGGG	.::::.:. :.: :.:::::	AUCAAUUUUAUUAUUUCCCUU	Cleavage		1
osa-miR815b	OrBTB5.1	5	-1	1	21	986	1006	AAGGGGAUUGAGGAGAUUGGG	.::::.:. :.: :.:::::	AUCAAUUUUAUUAUUUCCCUU	Cleavage		1
osa-miR815c	OrBTB5.1	5	-1	1	21	986	1006	AAGGGGAUUGAGGAGAUUGGG	.::::.:. :.: :.:::::	AUCAAUUUUAUUAUUUCCCUU	Cleavage		1
osa-miR818f	OrBTB8.24	5	-1	1	21	4960	4979	GGGAGCAUGUAGGAUGGCCAU	.:: ::::::::: ::::.:.	GUGUCCAUCCUAC-UGCUUCU	Cleavage		1
